# Supplementary material for: Genotyping-by-sequencing of Canada’s apple biodiversity collection
Source: Front Genet. 2022 Aug 25;13:934712. doi: 10.3389/fgene.2022.934712 (PMC9452695; doi:10.3389/fgene.2022.934712)
Supplement: Supplementary file 1 [file DataSheet1.zip]

Archive with 7 entries (6 files):
- SUPPLEMENTARY_MATERIAL/
- SUPPLEMENTARY_MATERIAL/SUPPLEMENTARY TABLE S1.xlsx
- __MACOSX/SUPPLEMENTARY_MATERIAL/._SUPPLEMENTARY TABLE S1.xlsx
- SUPPLEMENTARY_MATERIAL/SUPPLEMENTARY TABLE S2.csv
- __MACOSX/SUPPLEMENTARY_MATERIAL/._SUPPLEMENTARY TABLE S2.csv
- SUPPLEMENTARY_MATERIAL/SUPPLEMENTARY FIGURE S1.pdf
- __MACOSX/SUPPLEMENTARY_MATERIAL/._SUPPLEMENTARY FIGURE S1.pdf
