# Supplementary material for: Genotyping-by-sequencing of Canada’s apple biodiversity collection
Source: Front Genet. 2022 Aug 25;13:934712. doi: 10.3389/fgene.2022.934712 (PMC9452695; doi:10.3389/fgene.2022.934712)
Supplement: Supplementary file 1 [file DataSheet1.zip › SUPPLEMENTARY_MATERIAL/SUPPLEMENTARY TABLE S1.xlsx]

## Sheet: Sheet1
Name	Sequence	Target
PG1-F	CTTATCCTTCATACACGGACACCA	GenBank L27743.1
PG1-R	ATGGAATTGATCAGGCCAAG	GenBank L27743.1
ACS1-F	AGGGTGGGTCGCTCTTG	GenBank AB010102.1
ACS1-R	ACACTTATAATCCCCACGCAAGTTTGTAGG	GenBank AB010102.1
ACO1-F	TTGATATCATTGTCGTCAACAAAAC	GenBank AB010102.1
ACO1-R	AAGTGTGATGCACCGGGT	GenBank AB010102.1
NAC18F5	GTGCTGTTGCTGTTGTGAGC	Md03g1222600 (Nac18.1)
NAC18R5	CAGAAACCCTCCGAACCCAA	Md03g1222600 (Nac18.1)
MA1-F	CGACTGCTGATCCTTCCAATCAACAATG	NCBI Reference Sequence: XM_008363509.1
MA1-R	CTCTCATTCAACGCGCAC	NCBI Reference Sequence: XM_008363509.1
RVI6-F	CCTTCACGACTGCACTATATCTCATTAAT	GenBank: KM105074.1
RVI6-R	CAATCTCTGGGATTTCACAATCACC	GenBank: KM105074.1
RVI15_SNP2-F	GTTACTCATCTTCTGATGCTTGTTAGTGTT	GenBank: KM105101.1
RVI15_SNP2-R	GTGCTAATTTGRTAGTAGAAGATTCC	GenBank: KM105101.1
RVI2-F	GCACTGGGTGCAGTGTTAGGGAA	GenBank: KM104984.1
RVI2-R	CAATTGATTGGGAGCCATAATTATA	GenBank: KM104984.1
