# Supplementary material for: Genotyping-by-sequencing of Canada’s apple biodiversity collection
Source: Front Genet. 2022 Aug 25;13:934712. doi: 10.3389/fgene.2022.934712 (PMC9452695; doi:10.3389/fgene.2022.934712)
Supplement: Supplementary file 1 [file DataSheet1.zip › SUPPLEMENTARY_MATERIAL/SUPPLEMENTARY TABLE S2.csv]

apple_id	PLANTID	origin	ACCID	ACP	ACNO	species	PC1	PC2	PC3	PC4	PC5	PC6	PC7	PC8	PC9	PC10
47	11W-19-18	Canada	NULL	NA	NULL	domestica	9.650506	4.6982446	2.582218	3.102705	13.234447	-0.14060828	0.70523757	-1.5499147	0.35440233	1.116514
35	8B 14 56	Canada	NULL	NA	NULL	domestica	28.601814	-38.823982	-20.120161	26.829323	2.5288236	-6.2183914	20.221739	-0.4741008	2.7618864	0.545904
46	8C 18 30	Canada	NULL	NA	NULL	domestica	14.337756	6.0379057	-20.172491	-15.012645	5.583153	-1.8330326	-11.172261	0.017464709	10.363816	3.8589106
54	8S-26-52	Canada	NULL	NA	NULL	domestica	31.552643	-38.451492	-17.194736	18.103645	11.820592	-2.0083745	17.113592	3.5173798	2.835342	5.5614676
50	8S-29-18	Canada	NULL	NA	NULL	domestica	28.255789	-34.375256	-15.003261	14.439425	7.858577	-7.6794224	20.346977	3.5726938	0.2757922	8.689558
245	Akane	Canada	196060	PI	255899	domestica	11.676541	2.95448	11.476521	-17.525059	13.300951	-19.62073	-19.95137	-17.338186	22.04211	-0.9037178
1216	Ambrosia	Canada	NULL	NA	NULL	domestica	27.98418	-39.544296	-18.895956	21.689337	-5.7994685	-9.815364	13.514299	3.8965073	8.589805	0.31309304
72	Arlet	Canada	17192	PI	589443	domestica	31.407663	-26.377195	-7.0613594	2.1223266	30.899336	3.0160692	-11.719917	-10.951771	8.540744	-0.80373794
63	Aroma	Canada	14964	PI	589352	domestica	-2.5036974	7.285586	18.024422	-11.038157	7.1684155	-1.9238042	16.432726	6.8089576	15.3734665	2.030284
578	Astrachan	Canada	NULL	NA	NULL	domestica	0.8686409	36.91819	-26.822147	3.3737876	9.091447	2.1403897	3.4952033	0.778235	-3.9660215	-2.6248655
1200	Beautiful Arcade	Canada	3647	PI	588839	domestica	-16.84228	26.286654	20.638409	31.228813	6.0849767	-9.631735	0.9212486	4.3240833	-4.0873375	-7.1702514
358	Black Pearl	Canada	NULL	NA	NULL	domestica	9.349562	-0.22279891	-15.882616	-13.31205	6.676359	-2.9338832	-23.244888	-9.923594	4.839547	0.4335252
70	Blackmac	Canada	NULL	NA	NULL	domestica	4.8877273	39.694626	-53.359516	-23.499949	-8.290593	25.985392	7.7356267	-1.7380917	10.124803	-6.827217
256	Boughsweet	Canada	NULL	NA	NULL	domestica	5.317215	12.177689	4.154432	21.355358	16.833761	-9.359971	-7.0100555	12.030782	-2.3761678	9.914056
40	Braeburn	Canada	17183	PI	589442	domestica	10.556399	-18.49321	-4.81223	-2.954151	-23.826662	-21.726742	14.016377	6.50307	-8.289827	-6.184943
24	Britegold	Canada	19536	PI	589726	domestica	11.4267	-5.532122	-19.548086	-3.113176	-10.763096	-15.821205	-4.8861866	6.092588	6.4222426	8.026436
246	Buckeye Gala	Canada	NULL	NA	NULL	domestica	17.79519	-2.4914594	-7.51645	-0.69206655	9.712404	-6.0120707	-13.119197	-8.566545	7.5299673	7.30144
240	Cameo	Canada	NULL	NA	NULL	domestica	28.627016	-34.95715	-21.242622	21.217196	-4.218991	-7.2963715	11.725446	-4.8195896	4.337711	4.2322116
583	Canada Grise	Canada	NULL	NA	NULL	domestica	13.707048	-12.084316	7.2732663	-6.0955606	-14.145784	8.030858	-15.305323	12.246111	-6.2314477	-11.603251
577	Cannonball	Canada	NULL	NA	NULL	domestica	-4.70653	10.332238	6.269623	8.104122	11.769531	-10.69466	-8.232539	0.06015689	-6.016014	-9.308491
14	CBR 4T 29	Canada	NULL	NA	NULL	domestica	16.675646	-5.1945367	-1.928187	-10.779186	4.041256	-10.117524	-25.425863	7.105213	-0.37117523	1.028222
262	Chehalis	Canada	21836	PI	589890	domestica	20.652706	-20.607262	-2.1462398	6.0890903	21.259914	9.496296	-0.4260495	2.0797915	-1.1717658	-4.2193394
238	Chinook	Canada	NULL	NA	NULL	domestica	21.101526	-22.676126	-14.952544	7.2810426	-21.208385	-8.121237	4.5351124	-0.09255128	4.3919706	-0.8122429
255	Close	Canada	8431	PI	589076	domestica	1.5073268	8.005911	12.77662	0.33489087	0.1124397	1.3903979	6.322849	-2.9822726	5.2825794	-4.799596
15	Co-op 29	Canada	NULL	NA	NULL	domestica	18.581509	-13.126973	-10.028396	-4.9412394	-9.326223	-17.3611	1.7788346	-6.2183676	1.6323079	-6.1730175
92	Cotton Candy	Canada	NULL	NA	NULL	domestica	-0.5408607	21.55193	0.90142614	6.674386	7.6813917	-15.981552	-2.4069448	-1.6781683	-10.77309	0.88729405
231	Coxs Orange	Canada	189941	PI	247021	domestica	13.663771	-1.1187769	29.40687	-52.88257	24.26502	-24.515882	37.16868	6.774397	-8.8071165	16.65031
19	Crimson Crisp	Canada	NULL	NA	NULL	domestica	20.724483	-13.304141	-7.3967137	-3.047478	24.021608	-5.841409	-18.133413	-7.732261	0.70481116	-1.7058934
8	Dayton	Canada	24941	PI	590183	domestica	11.990566	11.5531	-18.006369	-0.19583191	11.389396	-0.97746074	-0.022479841	-0.7247834	-9.744045	11.241361
230	Eden	Canada	NULL	NA	NULL	domestica	-3.4810007	-29.491898	-7.4991393	10.560979	21.818302	9.103071	5.3926287	6.056819	4.659615	-0.29077792
99	Egremont Russet	Canada	198141	PI	260000	domestica	18.648869	-14.039224	13.578213	-17.676468	-7.034246	2.7224889	-9.932429	14.397164	-8.277237	-10.851847
67	Elstar	Canada	17171	PI	589440	domestica	23.618164	-23.33642	3.6855986	1.5193172	33.384487	4.8233066	12.276595	1.0951632	8.782972	-4.1434064
239	Empress	Canada	NULL	NA	NULL	domestica	11.060012	24.445326	-24.576012	-14.623836	6.1679196	-7.540924	-7.345143	-9.20685	16.445528	11.018818
326	Evangeline	Canada	NULL	NA	NULL	domestica	21.751402	-21.5271	-7.185913	-9.91198	29.407322	5.6506257	8.531403	-3.730571	-3.8069701	-1.0516849
31	Fantazja	Canada	14948	PI	589350	domestica	10.285824	26.28903	-24.980068	-13.496595	3.1391182	2.5642545	-2.0564544	-7.379336	3.713479	2.8592153
4	Florina	Canada	86849	PI	588747	domestica	18.636778	-16.89063	-13.748098	-3.821169	-13.182289	-24.213276	-23.941538	-11.194215	17.659538	-4.6720657
81	Freedom	Canada	NULL	NA	NULL	domestica	10.880468	-1.1111364	-18.89799	8.592214	12.366819	11.318486	3.1299317	-3.7735178	7.5586543	-2.1217968
584	Gala Must Regal Prince	Canada	NULL	NA	NULL	domestica	29.789095	-34.78023	-8.172588	3.344876	22.736631	-0.8266646	23.447187	-1.8071668	-3.359164	8.222997
89	Galarina	Canada	NULL	NA	NULL	domestica	22.038738	-25.242672	-11.605377	-0.010230004	4.562809	-13.767597	11.769405	-5.8275294	7.3631487	3.0444486
18	Generos	Canada	NULL	NA	NULL	domestica	23.577543	-18.306677	-0.8094602	-1.4087303	19.892475	-2.0412796	-14.907548	-6.104086	5.872331	-2.2057211
247	Geneva early	Canada	NULL	NA	NULL	domestica	7.628705	19.698486	-25.184599	-12.574647	2.677456	-13.144851	-15.57651	-6.1308203	16.099949	5.272389
58	Ginger gold	Canada	NULL	NA	NULL	domestica	19.017605	-14.097396	-7.0997005	19.38824	22.9761	13.741345	7.0482535	-0.6724815	5.495061	-8.360393
1221	Greensleeves	Canada	18876	PI	589673	domestica	10.108381	22.072634	-17.352505	-1.1394541	10.641315	2.3312073	8.409155	1.1813608	-4.7898197	-2.2589803
357	Heart of Gold	Canada	NULL	NA	NULL	domestica	19.010244	-20.609446	-8.227791	0.39287767	-0.87965256	-8.043347	7.077989	2.2132728	2.607457	11.569259
243	Hokuto	Canada	NULL	NA	NULL	domestica	30.166939	-22.730158	-7.7230372	2.2610621	13.98919	-13.191195	-16.767164	-10.034684	12.104206	2.085235
65	Holly	Canada	21854	PI	589893	domestica	20.713032	-17.37519	-10.308413	-3.5661373	-22.365786	-35.885277	-16.91036	-9.408604	10.44599	5.441415
1223	Honeycrisp	Canada	649420	PI	644174	domestica	17.101807	3.32058	7.3803606	18.355581	22.085234	0.3696134	-4.873506	19.888645	-11.74719	8.67035
98	INR 3318	Canada	NULL	NA	NULL	domestica	14.543531	-20.00513	-15.468029	2.5493526	-19.552948	-15.757225	4.5049543	2.8792813	1.2127726	-0.22972894
13	INR 6407	Canada	NULL	NA	NULL	domestica	14.792595	-20.9362	-21.935318	8.212634	3.5079205	-8.085047	-5.028689	-4.381833	6.439262	-0.21167651
97	INR 6690	Canada	NULL	NA	NULL	domestica	26.65659	-35.731762	-14.165185	16.344706	24.427618	17.998133	4.5493493	-1.0870034	-3.7946725	-7.523983
234	Iwakami	Canada	NULL	NA	NULL	domestica	22.21265	-25.250988	-11.630346	0.08519628	4.6797976	-13.714422	12.051473	-5.8862696	7.6784277	3.1335216
258	Jerseymac	Canada	4029	PI	588863	domestica	6.6289845	27.61158	-18.688158	2.5220592	4.601609	-0.05288738	6.2555623	2.813523	-2.5337107	13.38721
254	Jerseyred	Canada	10635	PI	589159	domestica	16.399784	-7.195849	-4.6419897	-8.4019575	-11.833471	-7.460673	-3.0918999	-8.97589	-19.656532	2.6705277
1	Jonafree	Canada	22322	PI	589962	domestica	14.97176	-10.258452	-0.19624381	-17.42344	5.573941	-9.767506	-22.414759	1.8423549	-1.3052952	9.731867
6	Judaine	Canada	NULL	NA	NULL	domestica	-15.194376	20.583912	22.34842	22.559381	7.3534293	-6.6936827	2.6835983	3.6879275	19.680052	-4.753781
296	KAR 101	Canada	NULL	NA	NULL	domestica	9.368229	9.292547	-14.275562	1.4869368	3.8805711	0.07279247	-2.227436	7.676403	-2.4781134	0.75206864
295	KAR 102	Canada	NULL	NA	NULL	domestica	7.536458	14.39084	-22.977167	-2.530187	1.8997262	-5.582774	-6.7526493	7.657421	-9.042031	3.3136778
266	KAR 103	Canada	NULL	NA	NULL	domestica	3.0902996	24.145899	-15.403094	6.09904	10.863311	-2.6798818	0.10036751	2.2825215	-7.382415	10.123456
299	KAR 104	Canada	NULL	NA	NULL	domestica	17.601078	4.0331235	-18.220175	11.352931	3.968495	-6.27765	6.772291	2.1130543	-13.74841	0.80103993
300	KAR 105	Canada	NULL	NA	NULL	domestica	14.2928295	3.8220093	-23.13458	8.8223295	10.400958	-7.733182	7.353051	3.3284676	-17.386435	1.8754597
301	KAR 107	Canada	NULL	NA	NULL	domestica	18.580603	6.1795015	-19.87625	15.0617485	7.735556	-6.9243617	11.92057	-3.4895053	-11.947105	-3.1147673
298	KAR 110	Canada	NULL	NA	NULL	domestica	16.55845	6.5872707	-22.837944	7.0590973	13.401992	-5.5919156	11.019568	4.19097	-13.153065	-5.181407
324	KAR 111	Canada	NULL	NA	NULL	domestica	18.51943	-0.7931029	-26.558231	0.70063955	9.237587	2.9860954	17.325895	3.8439364	-12.5873	0.11354423
289	KAR 112	Canada	NULL	NA	NULL	domestica	21.30929	0.37317944	-25.40513	4.628481	5.4724083	0.56400067	16.470049	5.382909	-8.466251	2.7852585
363	KAR 14	Canada	NULL	NA	NULL	domestica	3.2411573	16.079838	-6.0936027	12.299627	-0.16166711	-13.936504	-11.09946	-1.5665233	-16.28491	-3.2928095
349	KAR 15	Canada	NULL	NA	NULL	domestica	7.1762657	40.45347	-44.05794	-9.49555	2.2211397	9.46386	7.354312	-1.3642862	-17.527334	-4.4046507
339	KAR 16	Canada	NULL	NA	NULL	domestica	15.183218	-13.383868	-19.542358	8.610214	-4.825133	-3.5876408	2.6662707	2.0109928	-2.9271688	2.1766994
350	KAR 24	Canada	NULL	NA	NULL	domestica	5.7450895	37.085518	-27.770592	0.56341076	8.902223	2.2772424	1.230114	1.863074	-28.78589	-8.627728
356	KAR 25	Canada	NULL	NA	NULL	domestica	1.9250994	36.36847	-35.599552	-7.7008615	5.5110097	5.793262	3.1539445	2.7716436	-17.492168	-7.196401
359	KAR 26	Canada	NULL	NA	NULL	domestica	4.2379136	28.086071	-27.997896	-6.8927126	4.0120583	7.2383647	4.9914083	0.19968125	-13.139088	-5.166288
1224	KAR 28	Canada	NULL	NA	NULL	domestica	18.546219	-12.591675	-16.512018	0.8528547	2.6038697	7.481468	-14.371403	14.852865	-1.1840639	4.106945
345	KAR 33	Canada	NULL	NA	NULL	domestica	24.975933	-30.853779	-23.43113	17.568958	-7.0332947	-5.9294257	10.99843	-0.6935828	-0.77276134	2.424163
327	KAR 35	Canada	NULL	NA	NULL	domestica	9.186809	19.429365	-19.228308	3.7829182	11.022728	0.5170806	1.4262483	-1.768583	-14.218195	-6.068962
348	KAR 37	Canada	NULL	NA	NULL	domestica	2.5532904	18.334393	-9.581954	13.239811	13.905008	-4.8715816	-3.722922	-0.3762318	-27.111937	-12.760628
315	KAR 51	Canada	NULL	NA	NULL	domestica	5.9099126	13.939263	-33.462727	-10.602349	-17.23107	-3.1766334	-2.2762752	2.1784072	6.462992	2.8670068
329	KAR 52	Canada	NULL	NA	NULL	domestica	5.175866	12.622297	-29.657957	-10.807259	7.2567177	4.7137685	-0.26270124	-2.305428	3.8743203	1.2975835
311	KAR 81	Canada	NULL	NA	NULL	domestica	12.120496	19.185074	-46.396248	-12.555701	-20.204939	-2.7497935	14.783786	2.6912606	0.08162015	-0.6387636
304	KAR 83	Canada	NULL	NA	NULL	domestica	19.402094	-22.406782	-9.899388	0.19561613	11.665368	-1.9137875	5.1557026	7.486903	-3.8139606	7.7468877
307	KAR 84	Canada	NULL	NA	NULL	domestica	13.138856	6.68991	-6.6047015	-6.8324685	7.256939	-1.6476333	-8.757245	-3.853958	1.1362695	-0.40697315
302	KAR 85	Canada	NULL	NA	NULL	domestica	1.1194278	9.371076	-21.253452	-11.821451	-3.538509	10.964448	-14.521399	24.207502	3.568647	8.550449
274	KAR 86	Canada	NULL	NA	NULL	domestica	1.8892219	9.068266	-21.658318	-11.361467	-5.129713	11.546705	-13.499343	25.769995	9.163127	8.799601
292	KAR 88	Canada	NULL	NA	NULL	domestica	12.752894	9.379906	-10.4053	13.364191	18.474115	-0.43146208	1.2884946	-1.7770004	-19.987183	-4.3545
306	KAR 89	Canada	NULL	NA	NULL	domestica	9.877403	14.693248	-18.215288	5.9828095	12.381588	1.1426215	-2.590047	-4.3130417	-20.09828	-10.0297985
278	KAR 91	Canada	NULL	NA	NULL	domestica	-5.7679896	34.243053	-18.177929	4.198271	11.215609	-8.2147455	-8.866816	1.1521429	-15.634651	-5.4381776
330	KAR 92	Canada	NULL	NA	NULL	domestica	6.141169	21.669733	-34.79808	-16.468319	-2.768886	12.779116	6.728979	12.900052	-0.5559644	2.6285307
280	KAR 94	Canada	NULL	NA	NULL	domestica	10.52352	3.6694365	-5.8234158	1.6915579	14.737993	-3.6895463	5.1952357	2.0734408	-3.2641838	14.68101
305	KAR 95	Canada	NULL	NA	NULL	domestica	22.297264	5.1385036	-5.9070315	-6.5823092	13.896641	-6.497719	-15.434026	-7.152787	3.1673892	10.588138
284	KAR 96	Canada	NULL	NA	NULL	domestica	13.448625	13.398219	-15.685777	5.937759	11.393391	-3.4500964	2.4805744	-1.3759867	-6.2920713	10.668605
317	KAR 98	Canada	NULL	NA	NULL	domestica	10.85766	18.526255	-38.079174	-7.308293	-18.370394	1.7885766	13.591662	7.097355	-0.8306066	1.9569576
249	KAS 11	Canada	NULL	NA	NULL	domestica	6.568885	19.199526	-3.9679964	-3.8247652	8.627869	-10.577868	-5.540999	-6.6853304	-14.165272	1.8612149
257	KAS 12	Canada	NULL	NA	NULL	domestica	8.792559	5.295598	-12.371198	13.264583	14.639268	-2.5774708	-3.1004412	-3.5760865	-7.930476	14.527531
355	KAS 19	Canada	NULL	NA	NULL	domestica	2.8423774	25.893736	-27.328392	-9.185905	5.230913	5.6551366	2.883316	3.0761807	1.553434	16.923994
342	KAS 20	Canada	NULL	NA	NULL	domestica	-19.648523	15.33128	-10.340707	5.8518248	1.7808033	2.6651375	2.4260907	6.683029	9.469778	-0.6078882
244	KAS 21	Canada	NULL	NA	NULL	domestica	4.447246	24.362377	-15.645497	-5.9165998	6.480993	-3.5514648	0.4501714	0.082064226	1.2169574	3.9722207
328	KAS 39	Canada	NULL	NA	NULL	domestica	26.07858	-10.672069	-35.123623	4.9651637	9.133098	12.877863	7.246003	-0.24022447	6.255933	8.401896
334	KAS 41	Canada	NULL	NA	NULL	domestica	9.484089	19.055836	-9.868841	13.362156	-7.9746027	-14.663562	1.2541883	1.1422032	-18.203905	6.6076045
325	KAS 42	Canada	NULL	NA	NULL	domestica	6.1662455	-7.2063355	7.630029	-2.9923923	-5.4696617	10.888041	-17.427727	29.607887	-2.038999	15.896324
272	KAS 43	Canada	NULL	NA	NULL	domestica	1.6698406	28.860088	-14.392736	3.0738754	4.3818727	3.220142	-2.0244153	-5.507336	-3.0080278	-1.7290348
332	KAS 44	Canada	NULL	NA	NULL	domestica	9.97729	24.5375	-37.261845	-11.155313	-13.839935	2.687515	8.878359	6.9014707	2.1306665	0.45104355
353	KAS 45	Canada	NULL	NA	NULL	domestica	7.08572	39.22412	-37.416466	-5.965908	6.834126	4.7822146	6.594931	-0.76790106	-14.377927	-7.394953
1226	KAS 47	Canada	NULL	NA	NULL	domestica	11.993201	18.363178	-31.545128	-7.6501336	-16.285784	-1.5694144	11.148471	8.719463	2.8526917	-0.95810986
331	KAS 48	Canada	NULL	NA	NULL	domestica	9.892966	14.415619	-29.183626	-6.942899	-18.31022	-5.55179	8.249558	3.737372	3.05526	-3.8769226
288	KAS 50	Canada	NULL	NA	NULL	domestica	9.274136	16.76758	-13.645447	-13.492788	2.4881012	1.0618268	-11.291268	-10.194329	9.057916	-10.153402
259	KAS 53	Canada	NULL	NA	NULL	domestica	22.492874	-20.713514	-6.8823657	0.04220602	-2.1369703	-11.028749	7.295617	3.1176612	6.9024973	10.794752
314	KAS 56	Canada	NULL	NA	NULL	domestica	11.526443	6.8096085	-8.056296	1.6072935	-3.712189	-6.7872705	-5.64803	2.3337429	-3.0292351	3.843348
275	KAS 57	Canada	NULL	NA	NULL	domestica	10.551306	7.6729813	-8.876164	6.1361437	-8.343812	-9.120075	-11.512675	3.2964277	-1.8366055	5.3042226
276	KAS 59	Canada	NULL	NA	NULL	domestica	12.061568	1.7044041	-15.619342	0.8242781	3.4713626	3.7399118	0.56262666	2.2277462	-0.57726765	-0.37207922
343	KAS 6	Canada	NULL	NA	NULL	domestica	25.98925	-39.350212	-18.852343	19.171162	-4.502863	-3.7306404	11.143444	6.274451	3.3348188	2.509414
260	KAS 60	Canada	NULL	NA	NULL	domestica	27.159973	-38.76449	-18.46915	21.25647	-0.9620137	-8.5255995	16.494366	3.4629843	4.055054	0.41685772
287	KAS 61	Canada	NULL	NA	NULL	domestica	13.949327	-10.747586	-5.5993958	-3.4372292	2.669696	-7.354054	9.835549	3.5692258	4.1727405	6.2778215
264	KAS 62	Canada	NULL	NA	NULL	domestica	7.1229453	8.954753	-35.96877	-0.68920916	-15.0881	-0.41661465	9.29904	6.113604	1.4989876	3.4058437
283	KAS 63	Canada	NULL	NA	NULL	domestica	14.139633	-3.8475266	-27.337727	8.502453	0.9961563	0.34628034	8.958204	-0.613577	1.8829253	1.1766065
313	KAS 64	Canada	NULL	NA	NULL	domestica	21.960432	-11.008489	-16.172771	9.796702	-3.835062	-7.3362913	-3.2994437	-3.148443	10.335755	6.850887
279	KAS 65	Canada	NULL	NA	NULL	domestica	23.441824	-26.573421	-2.1526525	9.547205	3.1782362	10.426746	-1.4788109	3.3533843	-5.6013694	-9.144037
293	KAS 66	Canada	NULL	NA	NULL	domestica	21.748735	-22.36347	-2.879011	3.9510317	2.69146	6.9973855	0.446228	7.463458	-7.5352397	-5.546455
1227	KAS 67	Canada	NULL	NA	NULL	domestica	-4.0791764	28.771156	-19.226603	1.369157	7.30886	-3.3305967	-7.6397166	3.409292	-19.996365	1.2098137
291	KAS 68	Canada	NULL	NA	NULL	domestica	7.293524	22.329906	-23.52645	-2.4306018	-0.66767424	7.3970866	-2.6865652	12.35755	2.8796072	10.387186
290	KAS 69	Canada	NULL	NA	NULL	domestica	5.709185	15.071725	-21.817425	1.3027911	0.55630976	6.6469817	-5.0664325	19.935593	1.0419114	11.121945
360	KAS 7	Canada	NULL	NA	NULL	domestica	3.7842238	10.598577	-15.14662	-1.7652504	-1.5534879	15.386963	-8.002464	21.385143	-4.0522275	7.612581
310	KAS 70	Canada	NULL	NA	NULL	domestica	7.5659943	-5.238882	0.15339836	-4.620548	-4.698886	6.032205	-4.8619676	7.9349275	-12.841551	4.562352
267	KAS 72	Canada	NULL	NA	NULL	domestica	5.3969655	-8.092502	-11.032417	4.5113554	-24.839512	-8.355871	9.499836	0.000777068	-3.2566621	-2.492359
285	KAS 76	Canada	NULL	NA	NULL	domestica	21.199223	-20.549152	-3.036329	5.177774	9.067294	4.118551	3.940526	3.9719653	-6.498939	-4.7828965
297	KAS 79	Canada	NULL	NA	NULL	domestica	16.072775	-17.672731	-2.829766	-0.44631308	9.817195	10.742076	9.304847	1.4731625	-5.114228	7.4882607
39	Keepsake	Canada	21860	PI	589894	domestica	8.358972	3.3032053	11.313812	2.3725023	4.627236	-0.27755687	-16.458994	34.047955	-3.0781138	17.171556
52	Kensei	Canada	NULL	NA	NULL	domestica	28.759293	-41.1152	-24.581553	25.363173	-2.5294657	-7.606574	13.894415	-7.1072187	6.4558015	3.4670763
581	Kent VI	Canada	NULL	NA	NULL	domestica	2.1974297	1.6184918	24.321047	-30.022057	20.346441	-13.311973	25.852102	14.575064	0.16682337	-6.081569
236	Kogetsu	Canada	24812	PI	590153	domestica	25.298052	-29.578382	-10.529988	0.6641132	22.177572	-5.110424	-17.108343	-8.142957	14.28125	0.4840129
592	Korona	Canada	NULL	NA	NULL	domestica	6.0314336	12.555692	-19.042427	-11.405835	4.24908	-6.287813	0.24508594	1.097188	-7.7830215	-2.3142416
5	Liberty	Canada	5016	PI	588943	domestica	3.1770558	22.723549	-26.946537	-2.4808064	2.0439217	4.236199	-5.148769	-4.1864266	-0.7670417	0.30635372
88	Macexcel	Canada	NULL	NA	NULL	domestica	0.10069782	24.711868	-36.482533	-15.648687	1.9687548	2.0232759	4.289886	-4.246507	12.436668	2.2456303
28	Macfree	Canada	552476	PI	613946	domestica	6.6675005	19.28759	-36.272495	-18.382893	-3.098974	8.212737	-12.449564	-11.278512	8.961395	1.3166245
1228	Macoun	Canada	21865	PI	589895	domestica	-10.182037	18.137762	-37.592945	-16.279879	-3.4223025	24.348873	2.7716787	1.1986271	9.552706	0.28048944
51	Maigold	Canada	NULL	NA	NULL	domestica	23.535553	-20.766201	-0.9023249	13.145936	18.923592	12.816658	2.0616572	-4.042636	10.346055	-0.25075257
57	McIntosh	Canada	NULL	NA	NULL	domestica	5.0101614	40.30195	-53.771088	-23.934452	-8.41424	25.923851	7.676836	-1.5924894	10.333182	-6.739215
55	McShay	Canada	NULL	NA	NULL	domestica	10.794427	7.286676	-44.03437	-6.406546	-16.204199	4.3976946	5.85697	-3.3760846	4.8145833	-5.8165536
45	Melrose	Canada	15693	PI	589362	domestica	23.533588	-26.620667	-14.148605	-1.8169245	-16.699543	-30.488785	-16.611362	-10.278249	10.23028	3.8652887
71	MN1797	Canada	NULL	NA	NULL	domestica	2.0182385	25.595688	-18.448616	5.2436924	2.956606	0.5922826	-12.199206	-0.8835456	-7.6581073	-11.194292
233	MN1802	Canada	NULL	NA	NULL	domestica	9.6520195	9.699815	-4.9845076	8.535192	13.977489	-6.6869965	-12.609463	4.06081	-7.6999063	11.379616
36	MN1839	Canada	NULL	NA	NULL	domestica	7.275525	4.8417463	-31.117605	-11.837112	5.4908032	17.567238	-1.292828	0.03684948	-2.7159681	-13.633052
241	MN1849	Canada	NULL	NA	NULL	domestica	30.540596	-40.479805	-14.519713	20.626284	24.3209	16.304773	1.0107008	0.8354583	5.236262	-0.10715627
12	Moira	Canada	24866	PI	590160	domestica	16.09019	20.958908	-32.261894	-17.12557	-4.0586452	-0.24035855	-16.28949	-15.54249	11.365225	-0.16713004
84	Murray	Canada	17524	PI	589486	domestica	-0.29833266	31.389275	-33.547256	-5.0116	3.1414962	14.4869175	5.686183	2.0481765	14.282784	2.606311
27	NA	Canada	NULL	NA	NULL	domestica	19.943996	-4.7338696	-4.9094973	4.0483994	28.070812	0.46625674	2.4931307	-4.108154	-0.9440069	0.15618303
79	Novamac	Canada	NULL	NA	NULL	domestica	11.660842	35.268414	-45.75964	-18.56889	-1.0040206	9.453777	9.031046	-0.1610481	-8.898431	-1.0642169
7	Novaspy	Canada	522646	PI	613939	domestica	7.421784	-14.281475	-15.2566595	2.116256	-1.2761672	-1.2969844	-14.543433	14.867672	1.1878343	6.2915087
38	NY65707-19	Canada	NULL	NA	NULL	domestica	7.2763944	7.369663	-32.197342	-4.195742	-11.795401	-4.2995167	0.93880314	3.0263758	3.2847629	-0.7258397
77	NY74828	Canada	NULL	NA	NULL	domestica	4.675269	28.093513	-24.436153	-6.3030634	5.1522417	-3.4176042	-2.3917627	1.210368	22.645792	4.0287113
78	NY75413	Canada	NULL	NA	NULL	domestica	9.576573	7.13565	-26.512276	6.213616	-15.640993	-10.046061	4.4763556	-1.5695335	-3.8084257	3.190427
282	Oberle	Canada	NULL	NA	NULL	domestica	-4.279171	20.6088	4.293593	17.893047	5.3872404	-15.313605	6.819652	-2.11048	-12.32517	-3.4706676
250	Orin	Canada	12468	PI	589232	domestica	25.1616	-31.72478	-12.2879095	8.889014	20.485687	13.996805	-5.552243	-0.09221999	4.8360453	-5.1098423
66	Otava	Canada	NULL	NA	NULL	domestica	20.236322	-9.832276	-14.675673	-3.4119236	19.177505	1.7066762	1.9656076	-10.708778	5.3928456	5.7791743
586	Ottawa 381	Canada	NULL	NA	NULL	domestica	6.6183476	10.384688	-14.821209	-6.6916785	-1.5199633	-3.4188967	-10.657216	15.137427	-0.31232128	0.36738592
695	Ottawa 533	Canada	NULL	NA	NULL	domestica	6.7105036	11.163802	-12.507125	-4.4214873	-3.1280656	3.2424548	-4.5283213	2.0747588	-0.5783427	-3.6348615
29	Ottawa 654	Canada	NULL	NA	NULL	domestica	10.186567	6.6548176	-15.752418	-1.6547103	-13.404944	-19.610529	0.34312367	6.046974	5.7266016	13.473273
575	Ottawa 665	Canada	NULL	NA	NULL	domestica	7.1993093	29.769302	-44.26558	-20.545063	-4.841986	12.387838	-0.9749344	-3.6058564	6.6800256	-4.5216937
64	Pia	Canada	NULL	NA	NULL	domestica	1.6540214	8.482972	10.442959	-3.1237998	5.471232	-12.593281	-9.028255	-5.958822	20.146852	-8.907729
61	Piflora	Canada	NULL	NA	NULL	domestica	27.71545	-29.265064	-4.8948736	5.9362645	25.089859	3.5744064	-10.124543	-5.8610916	5.610323	-3.8620217
235	Pink Lady	Canada	NULL	NA	NULL	domestica	8.995612	0.39784753	7.806174	-5.7299724	-1.379523	7.74406	-4.111588	-6.6157665	-5.288578	-2.0880897
60	Pinova	Canada	NULL	NA	NULL	domestica	16.271633	-23.209145	-1.6961671	0.32416964	33.48625	2.6665812	14.647897	3.7825358	7.012167	-4.102099
252	Pionier	Canada	NULL	NA	NULL	domestica	11.918948	-7.745135	19.531084	-12.467759	-9.3696	12.626248	-1.5166166	11.42082	-8.398813	-15.485243
26	Priam	Canada	378191	PI	483255	domestica	19.786442	-8.160458	-8.46364	-4.090829	17.939352	-13.4213085	-27.694561	-19.789368	13.688367	-4.1172495
229	Prime Red	Canada	NULL	NA	NULL	domestica	12.631234	2.6945057	9.878414	-17.844658	14.769784	-19.727425	-20.600082	-17.84542	24.02042	-1.6536388
589	Princesse	Canada	NULL	NA	NULL	domestica	10.7035	-6.620081	18.58944	-13.019252	-9.243341	10.941519	-1.1202447	12.733769	-10.218239	-12.528231
59	Priscilla	Canada	22356	PI	589965	domestica	11.20751	-9.282471	-33.69308	10.074748	-17.555809	-10.932324	12.031809	0.35599402	4.6792665	2.7346444
23	Rebella	Canada	NULL	NA	NULL	domestica	25.46814	-15.704656	-6.2048187	3.9775226	28.622585	3.9300935	3.4537466	-8.673897	-2.6733077	1.6787349
48	Red Delicious	Canada	NULL	NA	NULL	domestica	21.503471	-34.092094	-21.89176	21.197315	-49.598095	-37.33255	22.077913	4.352766	4.045292	4.520963
251	Red-Del-Stark	Canada	NULL	NA	NULL	domestica	21.738438	-33.769573	-21.742155	20.966322	-49.297424	-36.951824	21.899832	4.6300416	3.8814685	4.429969
62	Redfree	Canada	22338	PI	594111	domestica	5.9065876	17.829659	-6.68021	-6.708324	10.2758	-9.098527	-13.207657	-8.768081	-9.17144	1.3964878
76	Redstarkingvale	Canada	NULL	NA	NULL	domestica	20.924868	-32.095932	-21.154575	19.949368	-48.204937	-35.715134	21.543196	5.1489124	2.5246387	4.417799
69	Regine	Canada	NULL	NA	NULL	domestica	16.062685	8.766193	10.272643	-16.633556	9.869658	-12.774154	2.942989	-6.7834535	-17.225708	10.0964575
83	Reglindis	Canada	NULL	NA	NULL	domestica	15.447191	-10.737693	-4.385516	-6.902888	15.446094	-3.9222236	8.895047	5.2069163	-3.9243255	-5.4896073
588	Reine des Reinettes	Canada	NULL	NA	NULL	domestica	11.077318	-6.8393326	19.126823	-12.549698	-9.208066	11.925163	-1.0690988	12.556299	-10.794089	-12.766346
96	Reinet Russet	Canada	NULL	NA	NULL	domestica	11.863541	-7.5392256	19.845379	-12.688539	-9.419846	12.59207	-1.5609021	11.612852	-8.346647	-15.816173
228	Reinette Russet	Canada	NULL	NA	NULL	domestica	19.710176	-14.459653	-8.841478	-17.160105	-4.6767116	-29.527954	-23.327768	-11.339128	12.378342	0.9305733
82	Remura	Canada	NULL	NA	NULL	domestica	2.1051009	6.634006	-4.163856	-15.01447	1.1145669	-10.203298	24.097466	8.03811	0.41249186	-4.9794846
75	Resi	Canada	NULL	NA	NULL	domestica	6.3494473	7.869302	4.6106114	-12.152287	11.848162	-24.120262	-2.9121735	-5.1418023	-2.7197175	-6.1624613
68	Rewina	Canada	NULL	NA	NULL	domestica	8.256632	9.05468	9.187384	-17.288387	17.334188	-22.729204	3.7698212	-6.226096	-8.780329	-0.5234358
1233	Ribston	Canada	3662	PI	588840	domestica	16.142431	-5.075569	20.565681	-22.990862	1.304853	-11.233426	5.093031	-4.511883	-3.4840262	5.403862
30	Richelieu	Canada	NULL	NA	NULL	domestica	1.2023079	25.118229	-26.592133	-13.048812	5.1927223	-8.461075	-9.675276	-8.206849	5.71975	-2.3110814
271	Rogers Mac	Canada	NULL	NA	NULL	domestica	30.258762	-35.72454	-8.007136	4.1871414	23.595383	-0.6491002	23.525757	-2.6513896	-2.3560638	8.109689
20	Romus 3	Canada	NULL	NA	NULL	domestica	9.0530205	12.311217	-8.469918	-5.0748043	11.805548	-10.024758	-11.273988	-8.253661	-1.4151247	3.2594478
11	Rouville	Canada	24966	PI	590187	domestica	-5.2384663	33.44243	-20.172472	3.3275928	7.2343135	7.1662955	8.892102	8.192818	10.478144	4.211661
281	Rubens	Canada	NULL	NA	NULL	domestica	31.669228	-32.55681	-4.0632324	9.15588	26.724506	2.2819407	14.316066	-1.1276298	-0.031170001	-4.8542533
43	Rubinette	Canada	NULL	NA	NULL	domestica	22.792707	-25.121204	1.083836	-13.798188	35.586246	5.556089	21.274364	1.9360807	-2.458853	3.4299169
686	S10-13-28	Canada	NULL	NA	NULL	domestica	5.229728	20.10983	-15.200618	-6.733577	1.8041195	0.69159645	-7.4270263	26.700363	7.1840363	22.21106
690	S10-16-14	Canada	NULL	NA	NULL	domestica	-6.401097	-3.0518644	-1.3513595	-7.443951	11.381613	-23.027882	-28.417027	-13.568967	14.121477	3.1522622
687	S10-17-58	Canada	NULL	NA	NULL	domestica	14.7719555	-17.539417	-5.6650414	6.482713	15.419955	4.6775885	-1.9291246	-3.356731	-7.0054345	-5.9663763
654	S12-31-18	Canada	NULL	NA	NULL	domestica	28.392096	-40.950043	-20.98079	24.711754	0.21025273	-6.258865	11.41828	-0.5814292	3.4229767	7.094756
662	S16-06-72	Canada	NULL	NA	NULL	domestica	8.530362	-2.1941016	7.0019364	-30.323349	13.774003	-18.970785	8.626541	-5.7196064	-9.359762	5.80004
688	S16-06-84	Canada	NULL	NA	NULL	domestica	-25.116482	15.748782	1.6316382	11.161423	10.487604	-16.631367	-2.928143	2.9361367	-16.684443	5.3146296
700	S16-15-106	Canada	NULL	NA	NULL	domestica	-8.54873	-17.857887	-3.4321446	-10.875251	1.7503443	-2.6818144	-29.619558	24.76873	8.352274	9.927531
685	S19-15-03	Canada	NULL	NA	NULL	domestica	3.455469	28.255274	-27.290377	-4.820678	-0.929107	5.4226456	-0.90130043	-2.3028061	-3.4795418	-3.3704104
698	S19-17-31	Canada	NULL	NA	NULL	domestica	5.0959425	-3.0618873	-29.538116	0.7542499	8.688243	13.844034	6.088543	-9.538622	-4.874659	-13.730729
675	S19-23-52	Canada	NULL	NA	NULL	domestica	10.219758	-5.720257	-10.314034	16.064407	14.849402	9.325717	3.0318322	-2.7012846	2.0343108	-12.097417
682	S19-33-04	Canada	NULL	NA	NULL	domestica	5.8130817	29.562267	-33.988132	-5.7306867	2.0722456	-0.04550598	-0.24737465	-4.2300453	-6.4262695	-9.375564
642	S23-02-626	Canada	NULL	NA	NULL	domestica	18.775885	-16.17706	-6.6262727	-8.606535	21.14464	6.937442	16.654352	4.3717	-1.059744	-0.44037458
641	S23-03-20	Canada	NULL	NA	NULL	domestica	17.615154	-8.305379	-4.306199	-13.579833	16.18539	3.9588463	14.462117	1.8707396	-3.9287846	-4.06803
651	S23-03-749	Canada	NULL	NA	NULL	domestica	-3.6378524	-0.6866093	7.2032695	0.6587252	-1.374729	9.130385	-1.0108311	-5.2369237	0.6327877	1.4096769
659	S23-04-05	Canada	NULL	NA	NULL	domestica	2.177741	25.936815	-11.107107	-7.983873	5.9970345	-5.5856857	-4.5351586	-0.6917023	-0.8239354	6.2911906
638	S23-04-570	Canada	NULL	NA	NULL	domestica	1.6863182	25.382036	-10.323342	-8.485282	6.043901	-6.493907	-4.4348493	-0.15977332	-3.286118	7.7792907
649	S23-14-46	Canada	NULL	NA	NULL	domestica	-12.774265	-2.8891358	15.120357	2.2428005	-3.5320928	13.789407	0.3257004	-9.415326	-0.44173035	1.9465567
648	S29-05-38	Canada	NULL	NA	NULL	domestica	6.4101486	19.228073	-3.9023285	-3.7014995	8.511608	-10.380457	-5.61784	-6.6835494	-14.122846	2.3687496
658	S29-08-17	Canada	NULL	NA	NULL	domestica	12.917265	-2.96497	2.0997975	-6.8237395	-1.9580995	5.82638	-13.407187	23.549181	-3.005573	8.885406
660	S29-13-105	Canada	NULL	NA	NULL	domestica	4.6462793	9.5607	-2.8319237	-30.066122	11.079941	-8.679781	24.42672	-1.3081856	-0.09039275	0.90746653
643	S29-13-73	Canada	NULL	NA	NULL	domestica	7.1257305	5.8517723	-6.234443	-18.958288	8.491471	-6.1645393	14.234603	-3.4298463	0.18745153	1.0984418
668	S31-04-41	Canada	NULL	NA	NULL	domestica	5.178714	8.811333	-10.707452	5.4722147	-8.609376	-11.026358	-5.5281534	-0.005843448	-11.841471	-8.8497925
680	S38-03-15	Canada	NULL	NA	NULL	domestica	-6.654531	24.964645	-12.756734	15.510587	6.0931096	-1.7081783	0.099764295	5.1496077	-7.285492	11.855679
672	S38-03-25	Canada	NULL	NA	NULL	domestica	-6.61656	24.031424	-12.183382	14.996894	5.6482983	-1.9548137	0.35721543	5.7475457	-9.193938	12.97399
677	S38-03-28	Canada	NULL	NA	NULL	domestica	-24.805254	7.5255723	-17.219332	-2.4857628	1.924082	7.736421	2.1021159	4.5834	7.5005693	-2.9947712
679	S38-03-89	Canada	NULL	NA	NULL	domestica	-3.847149	24.517553	-11.034312	1.3349566	3.244782	3.4244292	-0.29834375	16.983604	20.898472	9.029271
673	S38-04-01	Canada	NULL	NA	NULL	domestica	-3.9792767	19.530502	-10.022543	-2.980867	0.060243044	5.6832647	0.84763575	23.485405	18.26329	13.380889
678	S38-04-11	Canada	NULL	NA	NULL	domestica	-8.309697	19.76938	-17.028095	-8.733395	1.5637773	8.325812	-0.036648545	17.198864	16.774437	7.1201425
681	S38-06-140	Canada	NULL	NA	NULL	domestica	-13.450704	17.0512	-20.60634	-2.2054482	2.1797945	1.2279472	3.7783692	2.9272802	8.294177	-3.3368826
616	S41-11-03	Canada	NULL	NA	NULL	domestica	18.25057	-7.4886928	-16.178738	0.3071227	5.5489817	7.151817	-0.8759206	0.35528067	-5.113966	-1.9825375
624	S42-08-08	Canada	NULL	NA	NULL	domestica	24.27596	-14.713781	-23.278822	5.4387927	17.290693	9.744459	5.6209316	-4.8952537	2.168515	-1.3754083
617	S42-28-05	Canada	NULL	NA	NULL	domestica	6.9068036	12.363355	-17.98464	-4.8752437	-2.2418895	-1.1261435	-6.148594	14.570703	5.2100043	10.613747
596	S42-38-04	Canada	NULL	NA	NULL	domestica	-12.050877	10.949389	-26.517052	-1.8582166	7.4437814	3.734473	-1.5434979	-1.558226	3.7205894	-2.4985402
621	S42-39-10	Canada	NULL	NA	NULL	domestica	-11.621288	16.8843	-20.53357	5.75948	9.664351	3.5941942	-0.6277365	-5.4785147	3.6502633	-6.6398926
674	S42-40-09	Canada	NULL	NA	NULL	domestica	-4.1608343	12.197936	-15.034023	-8.09879	3.3600345	-7.1951833	-8.808495	-11.188314	-8.616358	-6.180106
615	S42-61-05	Canada	NULL	NA	NULL	domestica	-15.866244	20.753056	-12.081454	0.5272213	2.6176102	-0.54990065	2.6662312	3.5360167	0.3050819	-3.0207524
634	S47-12-67	Canada	NULL	NA	NULL	domestica	6.2907763	31.688404	-23.505999	3.5947921	4.805633	1.9024137	0.63006324	3.1609578	-16.503668	-7.215072
87	S47-20-005	Canada	NULL	NA	NULL	domestica	6.52838	41.79023	-39.691494	-6.292106	5.254706	5.7920394	7.31047	-2.2497127	-18.369583	-8.281202
94	S47-20-037	Canada	NULL	NA	NULL	domestica	4.9893956	41.32078	-38.065308	-4.69867	3.757688	6.1526613	3.3395615	3.411031	-21.670263	-11.348553
614	S47-20-38	Canada	NULL	NA	NULL	domestica	6.7060294	45.23842	-29.546576	-0.36734408	10.6716175	-1.069332	6.830896	-2.7335374	-21.395845	-5.7830806
611	S47-21-25	Canada	NULL	NA	NULL	domestica	7.4567275	39.391483	-35.02327	-7.713432	7.794351	3.9185169	4.64529	0.021451006	-18.59596	-7.9539213
612	S47-21-32	Canada	NULL	NA	NULL	domestica	6.1795263	44.693012	-36.894184	-3.922123	2.7114973	6.7019634	10.132293	1.283184	-17.951729	-5.793232
594	S47-21-33	Canada	NULL	NA	NULL	domestica	6.615362	40.226425	-41.23344	-6.1905317	2.415055	5.718856	4.893175	4.015796	-18.031351	-6.2855434
628	S47-21-84	Canada	NULL	NA	NULL	domestica	2.8038309	41.150303	-38.041897	-0.4997639	4.3717704	0.6387047	4.5094867	2.4530928	-15.873453	-7.218084
602	S47-23-22	Canada	NULL	NA	NULL	domestica	18.524849	13.892954	-38.676014	-8.723175	-17.465809	-1.7743192	11.148989	-0.43824545	-2.7943897	-2.4189777
652	S47-23-49	Canada	NULL	NA	NULL	domestica	-0.030775303	28.491907	-32.66651	-13.844997	-3.5673366	10.909893	8.813363	2.321853	-2.0341315	-1.4231657
657	S47-23-52	Canada	NULL	NA	NULL	domestica	0.2132085	18.234436	-13.924837	-3.173358	1.369573	3.23318	-3.078712	-4.2721295	0.6527027	-6.973065
647	S47-23-82	Canada	NULL	NA	NULL	domestica	-1.8127757	27.447046	-14.896197	-3.219975	7.2143064	-7.5725956	-4.1341577	-2.9265249	-1.5942364	-1.8263179
609	S47-24-47	Canada	NULL	NA	NULL	domestica	16.80913	23.120459	-40.959354	-7.268768	-19.067905	-1.5775756	14.070831	-0.16879353	-3.2938921	0.8711524
630	S47-25-05	Canada	NULL	NA	NULL	domestica	-1.2129002	26.928028	-24.581167	-13.186481	1.6524746	3.5657938	8.250842	2.2830896	3.3268564	2.2415555
599	S47-25-41	Canada	NULL	NA	NULL	domestica	7.232174	37.305183	-31.632006	-7.6002936	8.358783	2.3505926	7.5790234	-2.218004	-16.2718	-7.2709804
632	S47-25-48	Canada	NULL	NA	NULL	domestica	14.085142	-11.414887	5.625229	-1.4346862	5.0347514	12.942155	6.3245707	-3.4475071	-9.106294	4.507665
629	S47-25-51	Canada	NULL	NA	NULL	domestica	16.189034	-13.838684	0.8353108	-1.4035056	14.950868	7.2209167	10.782398	-1.7659621	-7.6202755	2.1440356
610	S47-25-72	Canada	NULL	NA	NULL	domestica	11.83825	-10.442943	2.1136098	2.0105011	6.5967097	12.350387	6.7730336	-1.8881172	-5.220703	1.990392
653	S47-25-82	Canada	NULL	NA	NULL	domestica	20.983772	-13.851406	3.258874	2.825647	15.517548	12.205232	6.0591283	2.158336	-8.541656	2.5972457
253	Sayaka	Canada	NULL	NA	NULL	domestica	22.110931	-25.879482	-8.309643	16.661266	20.702324	9.521832	1.5037073	0.10667408	2.911098	-0.4138458
232	Senshu	Canada	NULL	NA	NULL	domestica	30.08928	-36.382164	-17.06448	13.009278	8.026416	-7.1155496	18.079466	-0.8270842	1.8806974	5.693873
32	Shizuka	Canada	NULL	NA	NULL	domestica	11.189973	-30.57902	-5.1518593	10.602748	26.110552	14.380991	-2.0886908	-0.65985215	6.1439924	-5.6104565
1238	Sinta	Canada	22350	PI	589964	domestica	23.613205	-18.630777	-28.877169	5.2169037	15.035	23.538847	6.492422	2.892258	6.522124	-5.946643
74	Sir Prize	Canada	22314	PI	589961	domestica	26.114246	-34.86425	-15.753009	16.591654	33.399055	17.998745	2.137217	-1.1234628	-4.0179715	-8.241013
41	SJC 649	Canada	NULL	NA	NULL	domestica	28.583462	-24.803762	-8.58541	-1.4680592	32.778187	-6.7768917	-23.784943	-15.1899805	15.778634	5.035309
85	SJC 658	Canada	NULL	NA	NULL	domestica	10.050997	7.022626	-16.191555	-1.5506282	-13.746942	-20.166254	0.25553223	5.9134774	5.9408045	13.662933
86	SJC 686-1	Canada	NULL	NA	NULL	domestica	10.731903	24.84694	-23.563517	-8.334521	3.0627444	-2.3520682	-4.5511055	-2.437194	8.106434	2.268674
91	SJC 7713-1	Canada	NULL	NA	NULL	domestica	7.6279306	7.598191	-8.702624	-12.068215	1.8394653	-1.2831204	-10.290302	0.5696226	11.2834635	-11.746776
80	SJC 8428-2	Canada	NULL	NA	NULL	domestica	4.3437767	16.546253	-16.406513	-0.2978494	0.89087737	-4.3195357	-2.6566222	-3.0495517	18.31981	-0.93855965
95	SJC 8444-2	Canada	NULL	NA	NULL	domestica	-0.71124756	10.323667	-18.12506	-9.887384	1.8752474	-2.9314713	-12.7418585	8.799188	12.619582	6.9740815
237	SJC A 37+	Canada	NULL	NA	NULL	domestica	21.108112	-22.831085	-9.983118	3.086242	-3.54557	-0.12672006	0.90272045	0.65536475	4.4654984	-0.24826269
37	SJCA 14R3A108	Canada	NULL	NA	NULL	domestica	9.22608	12.578802	5.8039565	21.775085	19.969831	-9.9858675	-10.952031	0.5500305	-20.476395	-5.0450444
44	SJCA 16R5A15	Canada	NULL	NA	NULL	domestica	1.3490316	18.632692	-28.27884	-15.286747	3.7582233	6.114571	-5.7861447	-5.008282	13.390098	-9.446851
34	SJCXN982	Canada	NULL	NA	NULL	domestica	17.926924	-0.4157258	-14.0905695	-4.7027802	4.027159	-11.138308	-6.0075717	-6.569471	11.545365	2.599857
49	SPA 283	Canada	NULL	NA	NULL	domestica	23.758936	-13.984684	1.0218146	-4.8703113	9.90356	-7.8519945	1.4576954	7.112254	9.10117	10.353937
53	SPA 505	Canada	NULL	NA	NULL	domestica	24.234276	-13.012875	-20.724669	5.620697	7.7872343	0.57776546	7.090909	-2.6498692	1.1355494	3.3596873
620	Sunrise	Canada	24879	PI	590164	domestica	16.111214	-8.554476	-21.322104	1.1888827	21.330545	14.139717	6.9786572	-1.941901	1.9263885	4.721556
590	Suntan	Canada	18927	PI	589680	domestica	12.623928	0.13402358	25.422096	-34.001118	10.39784	-12.278801	25.843409	0.9091032	1.4926373	6.4913983
33	Supermac	Canada	NULL	NA	NULL	domestica	14.682812	18.789574	-0.6889406	24.92725	25.227076	-5.853976	-3.6726358	4.085459	-9.351713	2.581425
1232	SweeTango	Canada	NULL	NA	NULL	domestica	1.2235985	25.26478	-1.6821371	22.111319	12.454341	-19.525972	-11.421347	-1.8952305	0.821557	6.72692
576	Tom McLean	Canada	NULL	NA	NULL	domestica	2.761927	22.845701	-28.810316	-2.6435156	2.569688	4.4224224	-5.1019015	-4.753206	-0.60203034	-0.46788797
16	Topaz	Canada	NULL	NA	NULL	domestica	19.843645	-11.977073	-3.985032	-10.614954	20.75631	-2.965021	7.7203455	-3.2968102	5.398689	10.496218
73	Trent	Canada	17553	PI	589490	domestica	8.333495	15.330088	-28.568003	-23.237139	-6.4864926	3.2386372	-14.921848	-11.085951	2.6327724	-6.060373
242	Tsugaru	Canada	NULL	NA	NULL	domestica	2.462007	27.686207	-14.794116	3.9254544	4.239555	-4.7597923	0.9749885	6.255265	0.62674	12.129781
10	Vanda	Canada	NULL	NA	NULL	domestica	12.793719	3.2627432	-6.231946	-15.718171	3.6281133	-13.271706	4.9630356	-7.031006	8.193778	5.1942873
22	Voinea	Canada	NULL	NA	NULL	domestica	25.386387	-13.775706	-17.478313	3.1304665	26.110085	1.2352086	-11.394746	-11.345561	3.6360655	8.981651
56	Zestar	Canada	NULL	NA	NULL	domestica	0.9023132	25.37812	-1.8284009	22.442942	12.630101	-19.518791	-11.54147	-2.0006015	0.8126545	6.9113817
390	Aargauer Jubilaums	USDA	134397	PI	134819	domestica	-1.8638817	-0.02717309	10.751835	-2.1229105	-7.9275327	11.953017	3.1967952	-6.4744325	4.532062	2.9203422
532	Abbondanza	USDA	173025	PI	206542	domestica	6.208654	-1.1122267	6.984713	0.3764358	-4.1441374	5.960073	-1.7058167	-7.5897727	-8.373879	-3.8090231
546	Acme	USDA	241500	PI	325531	domestica	5.664722	0.6267344	21.903492	-25.183765	16.795229	-12.157541	24.766365	1.104551	3.698112	9.2483425
559	Adersleber Kalvill	USDA	134083	PI	132758	domestica	-7.092867	2.5286093	8.80671	-4.591241	-0.5474588	-13.34578	-0.94941396	10.595133	11.1614275	-22.538975
411	Aivania	USDA	331997	PI	437061	domestica	-47.03	-15.466103	-7.622818	-6.4022226	-2.4009225	1.7373025	0.6794959	1.6506432	0.071116544	-5.0546446
460	Akero	USDA	543278	PI	104776	domestica	-1.3723569	13.225377	14.6865015	18.629467	0.18045662	-7.9706297	-3.183416	-1.6747718	5.3085613	-3.0594397
501	Akin	USDA	6176	PI	588958	domestica	-2.9337518	-5.8884115	-1.9107598	-11.880919	-3.9948053	8.928563	-0.6334671	5.011511	-7.530946	-5.9933195
370	Alamaka	USDA	200178	PI	264687	domestica	-21.450403	0.24734029	6.705788	2.7911973	-0.47433496	3.254845	-1.6824238	-0.10729408	6.7553945	-3.5643122
505	Alkmene	USDA	257101	PI	344547	domestica	4.5692544	8.753959	23.199432	-28.252247	18.137827	-19.14183	23.354733	0.68746513	8.887567	0.2683423
414	Alnarp 2	USDA	4078	PI	588865	domestica	-9.381694	1.6182996	13.870297	-0.5988607	0.6216355	1.6589764	4.860921	1.8510182	3.4098685	-0.5312551
404	Alpinist	USDA	17935	PI	589540	domestica	12.730774	-11.222472	-1.0596395	8.135246	-25.508808	-8.094127	5.019918	-3.6562352	-4.5182877	-3.9384115
395	Alton	USDA	9978	PI	589138	domestica	-1.4372426	19.121244	-16.658875	-2.8521035	-5.024048	7.468968	0.99370086	-1.7367684	11.755356	-11.069431
520	Amasya #2	USDA	238603	PI	320870	domestica	7.1947002	5.837352	18.356869	3.6118298	-10.998951	18.996021	-5.428168	-22.461252	-1.8246623	21.21731
571	Amelia	USDA	235953	PI	316482	domestica	19.903913	-18.67583	-13.588757	4.131121	-34.160187	-19.591	4.821629	-0.23013407	-13.4896965	2.0292854
557	Amere de Bellevue	USDA	139792	PI	162060	domestica	-0.35801983	2.4621956	16.588558	0.51519775	-14.64926	16.013433	2.0582447	-10.567636	2.6807199	15.593555
436	American Forestier	USDA	151023	PI	173978	domestica	1.9651823	-0.89811754	15.048037	1.8779562	-8.407616	9.012292	-2.7615058	-15.387823	3.3157935	2.7935464
394	American Summer Pearmain	USDA	12112	PI	589214	domestica	5.704613	-6.6683984	8.825513	-13.500874	-6.14938	-1.0307671	-0.31753197	0.832712	-4.2915535	-9.317236
368	Amri	USDA	85941	PI	613827	domestica	-24.727282	-8.523318	1.6828109	-2.513129	-6.1571503	1.043397	-6.939193	0.7097857	2.7553298	-4.76051
469	Amur Naliv	USDA	17947	PI	589541	domestica	3.894883	40.381535	-53.432266	-23.93299	-8.944059	25.965567	8.045755	-1.3262829	9.3784	-6.4501996
468	Ananas Berzenicki	USDA	201598	PI	267939	domestica	-12.553084	13.916218	20.101295	12.44612	8.012705	-8.436545	9.138041	7.69876	14.158403	-10.132318
493	Anis Aliy K-32	USDA	17536	PI	589487	domestica	-23.636524	23.456924	18.258915	25.646652	5.5088205	-7.1485963	2.518083	6.883339	12.494903	-5.890592
418	Anisim	USDA	23374	PI	590025	domestica	5.3531985	-7.122499	0.6294671	6.73559	-7.229876	-2.8300915	0.36985156	-8.618853	-19.276045	-24.927822
204	Anna	USDA	208689	PI	280400	domestica	-10.508495	-11.201	1.8718218	-3.2784224	-10.857688	-9.838064	3.5780349	-6.9142323	1.9434286	2.8352432
568	Annie Elizabeth	USDA	7684	PI	589046	domestica	5.6301312	-0.106268175	6.974807	-5.4066224	-5.6957016	15.812332	-4.7571745	-1.6926272	-6.9597087	-0.3447884
513	Anoka	USDA	21810	PI	589883	domestica	-5.740517	20.002989	13.542104	23.877628	5.3537083	-10.7246685	0.86916864	4.479388	-20.080538	-5.3251925
476	Antonovka	USDA	2440	PI	588784	domestica	-14.097202	10.27882	5.250271	12.150969	2.5814621	-1.6890464	0.59749365	7.716179	18.359442	0.9337759
162	Antonovka Kamenichka	USDA	6738	PI	588995	domestica	-10.219968	3.476309	13.21841	5.6176734	-6.982207	0.07057185	2.2501366	-0.5271372	8.5933075	-1.8924744
458	Antonovka Ottawa	USDA	24787	PI	590149	domestica	-5.1528854	7.7413983	10.226355	18.084463	5.0699883	1.5345353	-8.109002	31.485378	15.6563015	12.669364
159	Apetala	USDA	4704	PI	588916	domestica	-48.626324	-9.712827	-0.28401512	-9.164333	-2.6138272	2.8769615	2.728951	-3.7877429	-2.8555875	-2.3649032
500	Apfel aus Grunheide	USDA	132689	PI	125223	domestica	12.140551	-7.802714	7.238221	3.8974788	5.346871	10.187432	7.3812237	6.8679686	5.537266	-20.448708
541	Arkad Zimnyi	USDA	197617	PI	259446	domestica	-40.86312	2.4926925	6.691727	10.895892	-0.81731915	-6.5665426	0.5432485	0.40242302	8.205631	-3.4664233
431	Arkansas	USDA	6090	PI	588952	domestica	7.8838954	4.960478	17.753166	3.156051	-10.472454	18.574196	-5.156981	-21.935892	-1.175952	19.833319
401	Arkansas Black	USDA	9300	PI	589117	domestica	14.400092	-8.314775	-0.9779009	4.9892893	-25.060387	-1.4251531	5.9297256	1.0520829	-9.1777315	-9.680946
526	Aromat de Vara	USDA	331972	PI	437036	domestica	5.633432	-11.063288	11.673172	-3.0857387	-6.920057	10.962491	-21.185627	35.71771	-2.908612	20.731308
529	Ashmead's Kernel	USDA	18745	PI	589654	domestica	3.0725112	-3.6219585	15.932155	-16.869125	-4.7910075	0.17733677	5.40828	0.54639244	4.005271	3.3954973
445	Atlas	USDA	6540	PI	588977	domestica	-5.602512	25.339085	0.48106045	14.819713	1.1948203	-4.5543494	-1.8834531	4.8202167	3.1232042	9.944845
554	Auralia	USDA	257102	PI	344548	domestica	10.006474	0.98568726	16.80861	-26.125269	10.830693	-7.8830333	20.215029	-1.4788369	-4.3574038	16.018711
463	Autumn Arctic	USDA	10184	PI	589141	domestica	6.989969	4.273632	7.58265	-5.1972666	-7.5811696	-6.4427805	0.12988037	-10.584854	-9.08573	1.2018723
1240	Balancier	USDA	18227	PI	589578	domestica	4.894572	7.3272543	14.628969	5.267279	-14.167258	17.033724	-0.10149843	-13.889604	-3.9716337	20.324133
155	Baldwin	USDA	21813	PI	589884	domestica	11.4875765	-1.1730174	6.720812	-15.115023	1.0651224	-12.172085	-16.072468	-3.613176	6.1919336	-3.7428272
377	Ballyfatten	USDA	172764	PI	206021	domestica	9.9648075	5.706396	12.874677	-3.99833	-0.7681758	9.834683	3.4664958	-7.609504	-2.0930564	-1.3744159
488	Bancroft	USDA	7823	PI	589052	domestica	10.217271	13.621346	-19.742373	-9.850348	-2.3379884	16.299547	10.162176	-0.99469745	-0.34757763	-5.637302
133	Banon's Seedling	USDA	216255	PI	287160	domestica	1.7561401	6.628504	11.2800045	-7.7988405	-1.1338601	3.4068878	2.1754606	-11.6272135	-0.7638404	4.013308
517	Barry	USDA	16807	PI	589428	domestica	9.543268	21.376678	-13.341895	-39.57925	8.961805	2.2249522	26.335718	5.771191	1.7357246	4.524626
573	Bashkirian Beauty	USDA	287716	PI	383502	domestica	-7.2764287	15.610628	1.9976603	16.042145	5.2120233	-0.31135425	-0.272523	0.07921727	-1.6401905	2.7158155
392	Bates Lobo	USDA	10702	PI	589163	domestica	-4.047953	30.641407	-21.696918	-7.4242787	3.4976628	10.813131	3.5223875	2.5018625	19.524637	-13.327392
556	Battleford	USDA	3750	PI	588846	domestica	-20.102966	21.807627	16.882286	22.33047	3.6683981	-6.7500334	6.4607944	7.4031887	17.921192	-5.9207864
483	Baumann's Reinette	USDA	18103	PI	589566	domestica	-0.30285382	0.8485527	11.826716	3.706541	-8.281027	7.8950896	2.5249877	-6.9756217	-1.0074813	-7.410531
572	Baxter	USDA	21301	PI	589848	domestica	13.026732	-7.441854	9.521193	2.117961	-9.979943	-0.2371075	-4.391475	5.5961485	2.2144382	-9.779567
527	Beacon	USDA	21820	PI	589885	domestica	1.3399414	15.448956	6.3959627	28.121578	12.071345	-12.168426	-2.448518	2.2027872	-17.427443	17.921986
435	Bean	USDA	13751	PI	589291	domestica	6.923493	-3.5475059	-1.1329727	-5.3344054	-11.319452	4.316911	-5.0515847	4.0823727	-2.8195245	5.7995505
547	Beatrix	USDA	21991	PI	589914	domestica	14.222555	-2.8643064	19.012196	-38.846912	19.713661	-30.331543	-4.5129023	-12.83572	12.017814	9.841249
461	Beauty of Bath	USDA	18807	PI	589664	domestica	9.192286	3.8390486	22.138685	-6.999972	-5.195966	4.4342723	10.222458	-2.77299	-3.5100963	-0.36681446
518	Bedford Pippin	USDA	133185	PI	127004	domestica	14.261017	-0.12157472	21.81079	-17.49042	-3.6140797	-1.5411706	6.196985	-0.046015825	-2.7094815	-7.883817
512	Bedford Red	USDA	9352	PI	589121	domestica	5.1706686	-1.8296347	5.067063	3.169413	-1.0886459	1.2672914	-3.9100997	-4.126382	-0.77897054	1.1484288
492	Beforest	USDA	17959	PI	589543	domestica	10.774513	10.2441845	-1.6824114	7.1270585	-1.211716	0.7088922	-0.07196263	3.0848162	-9.205181	-4.548561
507	Bella de Jardins	USDA	128375	PI	105498	domestica	4.0082607	9.394124	24.628986	-29.517555	18.194172	-20.142365	24.489653	0.2551379	10.925007	-0.8046421
569	Bella di Pontoise	USDA	127885	PI	102537	domestica	5.9076853	-10.43923	4.8326893	-1.9739757	-11.43772	4.5009828	3.092584	7.9889374	-2.236763	-8.62189
548	Belle de Boskoop	USDA	226719	PI	300258	domestica	7.0746226	-6.4367824	7.0544796	1.1379521	-13.124881	14.933232	-13.951402	-6.366921	8.927956	-3.9555616
429	Belle de Crollon	USDA	140130	PI	162544	domestica	9.763858	4.68346	14.189067	5.751588	-9.669205	22.161966	2.1729002	-13.921639	-2.753497	10.808314
405	Belle de Nordhaussen	USDA	18270	PI	589584	domestica	-0.08274554	5.481671	7.3800845	2.1516235	-6.2144103	7.778562	4.236994	-9.208373	-0.572154	3.7389724
553	Belle Fille	USDA	140199	PI	162709	domestica	5.5935183	10.1071	15.853799	3.8297489	-7.4283347	19.769953	0.5150172	-14.992026	-3.111685	14.34044
499	Belle Fleur de France	USDA	18183	PI	589573	domestica	4.4961643	1.8343685	10.948492	4.387252	-13.364611	14.297877	2.0304966	-5.2339168	9.255548	-5.8374567
388	Belle Imperiale	USDA	133110	PI	126495	domestica	8.578275	3.8458958	21.536348	-6.920133	-5.1997705	4.7044597	9.926298	-3.4843712	-3.7349682	-0.40636796
487	Belle Norman	USDA	139555	PI	161829	domestica	2.0997071	3.995408	14.133965	2.597381	-6.884357	15.342313	-0.7955252	-6.5937862	9.44165	15.392788
415	Bellefleur Kitaika	USDA	2274	PI	588777	domestica	-11.063515	10.654248	6.720826	15.4681015	0.31399885	-2.752031	-0.9218136	2.5192418	11.836131	-9.246675
496	Bemali	USDA	91465	PI	589863	domestica	-4.7961106	-3.4281018	10.733674	-2.758258	-0.3328164	12.217587	2.178492	-0.68415093	-4.411571	6.5366564
535	Ben Davis	USDA	6110	PI	588953	domestica	5.9825516	-7.081349	0.044309113	6.1713285	-7.117065	-2.6626976	0.32547197	-9.354114	-17.752695	-26.541468
566	Benham	USDA	23380	PI	590027	domestica	7.4992847	-10.905817	5.95089	-7.272077	-6.0769954	6.765092	-14.394219	1.9540446	-7.260722	-6.942367
490	Benitts Roter Finkenwerde	USDA	165073	PI	194096	domestica	3.2816408	2.2756505	14.269743	-2.7505808	-8.364707	-0.02995207	3.8351915	-0.86874753	4.90894	-13.362576
444	Benoni	USDA	9333	PI	589120	domestica	7.188393	-7.178964	7.147323	-9.001713	0.37553847	-1.6502597	4.282991	-2.1702504	-4.5483727	5.1444845
425	Berglander	USDA	134033	PI	131964	domestica	3.0894942	1.543766	12.935667	4.341486	-11.809249	13.419696	1.4320748	-2.5613751	12.448931	-7.4416146
530	Berlepsch Red	USDA	17161	PI	589438	domestica	1.2249393	-0.05897483	11.909341	0.029123064	-4.3804536	3.6735673	7.214699	-0.841798	4.2024975	-12.628525
503	Berner Rosen	USDA	17143	PI	589435	domestica	1.5371618	-8.348768	7.2774625	-6.847828	-9.193541	2.9848976	-3.0777113	-1.8758277	-1.3668731	-6.6127644
424	Bessemianka Michurina	USDA	3710	PI	588843	domestica	-16.155838	21.546661	16.656067	27.971514	3.9482682	-5.5530205	2.9651575	-0.7841154	6.9682746	0.7334804
438	Beverly Hills	USDA	21821	PI	589886	domestica	-2.4873328	34.115826	-25.50127	-1.8672571	-5.75357	13.519433	13.249592	5.1533155	13.525317	-1.639341
567	Bietigheimer	USDA	7658	PI	589043	domestica	-7.4242654	4.7163687	14.1403	14.518141	-2.2441726	7.4344215	0.9991848	3.8582962	8.045156	-7.4875283
550	Binet Blanc	USDA	132248	PI	122598	domestica	5.5864615	5.276127	18.821909	4.0394106	-7.046642	19.379793	-2.670433	-15.84103	-5.9953604	17.211195
537	Binet Rouge	USDA	138366	PI	158730	domestica	11.697193	8.770181	14.037071	6.3634825	-5.6978106	17.80798	-6.6203117	-14.261762	5.787022	24.77772
374	Bisbee	USDA	2583	PI	588790	domestica	20.875887	-33.44753	-20.603773	20.753801	-50.30794	-36.958862	22.012741	5.283966	2.2043927	5.214956
406	Bisbee Giant Winesap	USDA	6388	PI	588967	domestica	17.772896	-9.366933	-2.9295099	5.533742	-24.072857	-13.82841	7.591844	-4.825654	-9.050128	-6.8212833
403	Black Ben Davis	USDA	11021	PI	589178	domestica	6.1100583	-7.367533	-0.14426517	6.3031583	-6.315419	-2.3464692	0.46424395	-9.419099	-17.709558	-25.916656
383	Black Crofton	USDA	11451	PI	589197	domestica	-0.3538154	-1.4236192	2.1687777	-19.323944	-1.3710719	9.544244	-6.3169913	11.996107	-3.2115843	-14.896929
555	Black Gilliflower	USDA	6460	PI	588973	domestica	15.682419	-1.6316568	10.296529	-14.212317	-4.8003054	-4.301402	-6.257355	-8.702548	-6.122046	1.3317363
448	Black Oxford	USDA	137647	PI	157052	domestica	12.368548	-3.9158123	5.749906	-5.5852375	-7.4705777	-3.8648808	-1.7530267	-8.90507	-3.2296383	1.8093783
443	Blahova Ruzena	USDA	17879	PI	589532	domestica	8.142787	3.098857	19.988903	-29.524246	9.62425	-9.379407	23.75374	-2.9132063	-2.0799692	3.0717847
427	Blair	USDA	8871	PI	589098	domestica	-1.7828605	24.869442	-33.127857	-11.837205	-7.7898054	16.983936	9.180062	-1.6849552	7.543626	1.398844
480	Blairmont	USDA	21827	PI	589887	domestica	11.215661	-2.9041715	-2.1101727	9.440899	-10.77848	-4.85191	-5.4267235	4.1820607	-13.5664625	-6.4615927
494	Blanc Mollet	USDA	140206	PI	162719	domestica	4.346072	11.123091	16.668184	7.6457815	-13.330177	24.196646	3.050798	-14.774321	-2.404728	14.492834
391	Blauacher	USDA	401294	PI	506358	domestica	-5.7305136	-3.66453	13.05611	1.2003703	-9.308515	7.56927	3.782066	1.5290865	3.8975215	-11.063427
434	Blaxtayman	USDA	21830	PI	589888	domestica	0.40768465	-0.7377447	10.807385	-6.0799313	-8.828029	11.711462	1.3182023	-3.8261378	-1.2980703	14.955594
549	Blaze	USDA	21835	PI	589889	domestica	1.5993465	-4.4965663	0.9782062	-0.6317527	-8.504475	4.095987	-1.6723697	-6.405625	-7.967744	-12.392965
439	Blenheim Orange	USDA	18328	PI	589593	domestica	8.349816	-0.15619847	10.162036	-1.8223146	-7.642859	9.540201	-1.8312476	-0.7580213	-3.7880285	-3.6317885
574	Blue Pearmain	USDA	24920	PI	590180	domestica	13.505433	1.9377749	6.1185064	-5.879475	-9.679548	4.9440136	-6.6319265	-1.2929224	-1.6924561	-1.5198094
478	Bob White	USDA	24897	PI	590172	domestica	7.0326157	0.09542246	4.848282	-7.2376876	-6.8272514	3.0163238	1.6272508	-9.3597355	-9.478683	-1.1854473
543	Boche	USDA	140134	PI	162549	domestica	-4.2084184	5.4805126	23.089457	0.815345	-8.853317	14.377503	2.438328	-7.2897716	1.070919	12.013783
409	Bodil Neergaard	USDA	128322	PI	104781	domestica	3.8762553	3.172453	12.08473	-8.9699955	-10.911953	7.5313354	3.4918313	-4.6770077	2.4688544	0.06469398
420	Bogo Belle de Boskoop	USDA	12628	PI	589237	domestica	5.556077	-6.096426	7.048775	1.0840908	-13.791829	14.924704	-14.116913	-6.6900125	7.625967	-3.1730773
437	Boiken	USDA	9860	PI	589134	domestica	5.955572	4.759949	9.5722065	0.19073072	-14.15428	8.02232	0.039099995	-8.044158	-7.4189997	-13.352747
545	Bongkushu (880626)	USDA	94797	PI	613962	domestica	-71.856636	-19.684662	-10.302938	-7.7560616	2.279351	0.8981	-0.6650015	-1.1092372	-5.922561	2.4681404
561	Bonne-Hotture	USDA	24636	PI	590120	domestica	16.69869	-10.79479	8.002206	-2.8623219	-3.637048	16.007187	-8.892731	11.171189	-1.4497473	-9.197655
385	Bonum	USDA	5648	PI	588946	domestica	12.524878	-9.431761	7.5659676	-1.3465217	-7.054211	10.36942	-5.2491183	-2.45654	-1.1394461	-7.940108
389	Bonza	USDA	24851	PI	590156	domestica	7.8369975	-1.1282647	10.138556	-15.139623	11.143624	-19.51275	-23.173117	-7.659548	9.385562	-14.449161
481	Bouteille	USDA	161196	PI	187296	domestica	2.6253603	6.0734406	14.485336	11.245421	-10.844452	21.932022	-7.011269	-18.682158	6.9866915	16.950768
506	Boutteville	USDA	140210	PI	162723	domestica	0.8035687	4.971515	8.423898	2.415553	-14.134159	18.739891	-2.3425243	-5.9547734	-0.71978396	9.322943
570	Bowden Seedling	USDA	165095	PI	194199	domestica	22.781595	-7.0275226	0.8666507	-24.378443	10.511323	-33.13721	-48.728107	-23.20735	16.787874	2.772664
562	Bramley	USDA	186774	PI	238786	domestica	2.8014467	-4.5289454	9.655892	-2.279012	-7.861922	9.825964	0.035110623	-2.4692838	-7.4549537	4.3340173
428	Brazil	USDA	610641	PI	632623	domestica	19.781313	-18.290005	-12.504141	4.5259194	-34.103264	-19.04707	4.857952	0.25722095	-13.284757	2.4530919
486	Brettacher	USDA	18083	PI	589563	domestica	-6.4578958	1.126919	5.1782217	0.7736061	-6.3002887	8.9529085	-5.2297854	-0.20907496	-2.4158971	-0.33372074
452	Britemac	USDA	10129	PI	589140	domestica	1.3049705	33.43418	-38.0637	-6.3546715	-1.2623183	8.654822	3.676339	1.9250746	6.4284925	-0.52806926
441	Brown's Apple	USDA	18794	PI	589662	domestica	3.1050777	4.2802176	13.809458	0.9560241	-9.237315	12.100167	-1.5269574	-9.456512	7.1838946	8.28655
464	Brunnerling	USDA	134398	PI	134820	domestica	-7.8903756	1.5617329	10.85839	2.629006	-3.6140664	7.8476605	2.3359938	1.2536823	11.015593	-3.8488765
565	Brunnsapple	USDA	127812	PI	102135	domestica	-0.9419358	5.687068	7.524216	1.3494127	-6.050917	7.7577114	1.060972	3.066497	3.7807727	4.0440474
422	Brusnichnoe	USDA	222597	PI	293887	domestica	-9.312476	13.830732	15.303464	18.429783	8.342324	-15.375802	-10.880544	6.2200484	14.4056	0.6580383
366	Bulmer Norman	USDA	2985	PI	588808	domestica	5.160283	7.2649927	14.97465	5.697623	-14.44926	17.269077	-0.012778378	-13.297458	-4.730828	20.769236
191	Burgundy	USDA	3582	PI	588835	domestica	8.752784	13.197232	-4.223618	-11.783571	6.166069	-6.0244865	-7.728529	-4.5187087	8.679156	-5.672804
397	Bushy Grove	USDA	134666	PI	135999	domestica	-6.989567	11.902482	16.03455	10.116064	5.3743978	-1.3347933	7.8356786	6.744997	5.9434366	-13.337944
373	C.P. Close	USDA	7076	PI	589017	domestica	-1.1537813	9.05132	9.522751	10.143123	-2.7558203	-6.1967216	6.1339774	1.397698	12.408233	-9.469826
531	C'Huero Biz Bras	USDA	161197	PI	187297	domestica	-18.634663	14.691369	15.082685	24.605894	7.625302	-8.934592	3.894191	4.007082	4.3112245	2.8829312
455	Caillouett	USDA	139522	PI	161759	domestica	7.7507844	0.7066078	21.166592	-0.61010796	-10.30108	18.463367	-3.073338	-6.1231346	-4.363647	2.3084483
484	Camuzat	USDA	184097	PI	231939	domestica	10.754876	-7.37059	12.622084	-0.84694093	-13.087126	15.022306	-5.920917	-2.7260432	-1.0061018	-5.026439
453	Canavial-14	USDA	159258	PI	183961	domestica	13.136313	-13.01264	8.262549	-5.6820474	-15.930554	8.667502	-15.967649	12.077236	-4.66862	-13.637672
433	Captain Kidd	USDA	19073	PI	589698	domestica	18.421389	-18.499426	2.728198	-16.752773	-12.50277	-30.380344	30.957102	4.123314	-0.52927876	14.171733
485	Caravel	USDA	3935	PI	588857	domestica	-5.784026	39.45928	-2.8626456	13.8600645	11.983167	-15.579428	6.4168916	10.447655	-6.0394273	6.131755
491	Carlton	USDA	8424	PI	589075	domestica	-3.8549447	6.9115877	7.976208	0.38181916	-7.3832955	-4.129614	4.05032	-6.894675	16.612524	-6.306501
381	Carola	USDA	254289	PI	341068	domestica	0.69493353	3.8585463	20.02972	-26.595703	12.070174	-11.709186	25.610622	7.851549	3.5281365	8.344284
398	Carroll	USDA	3535	PI	588832	domestica	-0.118970364	38.41806	-11.296905	12.673607	8.638391	1.1808617	5.285614	4.168651	5.1317616	6.452264
502	Cartigny	USDA	140200	PI	162710	domestica	2.481915	3.9522948	14.55209	-2.078183	-9.623998	17.337072	-1.1557392	-17.729853	5.824168	20.67572
178	Casa Nova de Alco Baca-9	USDA	159256	PI	183957	domestica	1.4128302	-0.76853067	1.4638349	2.1126013	-13.591064	15.669411	-3.055804	-4.9128637	2.4395678	-3.430303
511	Cestra Belferkitaika	USDA	651	PI	588744	domestica	-8.598563	7.79424	8.998689	14.763563	-3.7324924	-3.1906261	-1.2101432	1.5430874	8.028447	-8.598017
489	Champagne Reinette	USDA	200179	PI	264688	domestica	10.155984	-14.428425	13.052118	-6.239729	-10.368802	4.50982	-9.821756	6.7241955	-3.822662	-4.880931
560	Champlain	USDA	6009	PI	588949	domestica	10.217712	-1.5390935	12.917122	-1.924072	-2.3930457	11.552992	-4.047289	-2.1901777	-4.4808874	0.7675234
510	Charden	USDA	17207	PI	589445	domestica	25.470415	-33.282383	-5.544844	16.61419	27.775156	21.089947	1.5872439	-5.3894835	0.29446736	-5.9421296
442	Charlamoff	USDA	6552	PI	588978	domestica	-14.400424	19.459902	17.807272	24.648348	6.787727	-7.7958407	6.952393	1.1026409	19.72863	-2.1867597
387	Charles Ross	USDA	18778	PI	589659	domestica	7.3561764	8.272249	23.182148	-30.55855	13.838766	-12.534803	23.832455	10.731286	3.30399	0.44977114
1218	Charlotte	USDA	14933	PI	589348	domestica	1.3643203	39.396965	-28.060814	3.825734	8.798839	2.0851736	3.7444751	-0.0945684	-3.1203396	-2.3642435
423	Chautauqua	USDA	8318	PI	589071	domestica	17.19888	-8.119335	-2.687909	-8.27481	-6.712072	-10.163394	-13.787042	-7.7449694	-3.1739337	-10.22874
522	Cheal's Golden Gem	USDA	215642	PI	286787	domestica	-17.60148	-2.3100996	3.5147002	8.86188	-1.5251688	15.162241	2.5484867	-13.1685	-10.920401	9.623371
474	Cheddar	USDA	168661	PI	199100	domestica	2.3622763	1.2603403	14.4087925	-14.29858	3.4284701	-10.729734	17.628647	-6.8712187	7.3854456	-4.570762
384	Chenango Strawberry	USDA	12705	PI	589239	domestica	-2.9306803	2.7792964	3.548384	-4.87049	-2.9916978	3.8637924	-1.3444468	-2.383444	-0.061005443	-6.3207884
156	Cherry Cox	USDA	10209	PI	589142	domestica	13.187651	-1.4601941	29.971018	-52.753616	23.549826	-24.81694	37.289684	6.2802954	-7.6207614	15.539029
466	Chieftain	USDA	21339	PI	589854	domestica	20.7445	-15.323498	-12.043148	-2.5810094	-25.310383	-37.51669	-18.18555	-10.735804	15.885719	-0.30368915
153	Chisel Jersey	USDA	2937	PI	588806	domestica	2.0106204	-1.8457524	21.792164	2.7975883	-13.058883	17.584766	-4.040436	-13.606367	-8.388178	10.664241
475	Chiver's Delight	USDA	19060	PI	589696	domestica	12.900837	-1.8620834	14.1912155	-28.52099	11.14493	-9.603781	16.965376	-1.7641101	-1.4220089	6.694268
551	Cimitiere	USDA	7081	PI	589018	domestica	0.65878713	1.4688505	17.081728	-2.6723573	-6.3242393	20.937471	1.8183184	-12.100472	-3.5710297	12.270961
365	Circassian Apple	USDA	127890	PI	102639	domestica	-34.203297	-6.620024	5.44392	1.4301199	-3.1314518	2.9300168	1.4523755	-1.882902	4.2703958	-1.924067
426	Claudius Herbstapfel	USDA	133875	PI	131001	domestica	-5.8639235	2.0960941	11.045744	-3.439481	-1.2160943	-1.4334952	-6.283474	7.7417645	0.25634733	-14.571473
538	Clear Gold	USDA	12258	PI	589224	domestica	34.844463	-46.572723	-17.798864	25.068344	44.504158	25.252893	3.981528	-1.3763489	4.943192	-1.7752618
408	Clear Heart	USDA	172765	PI	206022	domestica	13.380664	-1.8816366	14.608806	3.8970845	-3.6450093	9.945912	-3.3385575	7.076711	-2.7792776	-7.788018
399	Cleopatra	USDA	19127	PI	589705	domestica	19.459696	-16.713661	4.326187	-2.8345475	2.2326918	12.642775	-5.270626	8.175415	-12.736369	-17.5628
154	Clivia	USDA	257104	PI	344550	domestica	2.2316704	-0.5309961	18.565287	-26.439816	15.178393	-17.910152	24.679869	7.8844724	4.966902	-5.1748757
508	Coast Apple	USDA	260647	PI	349324	domestica	16.795614	-11.493771	-0.35269862	3.8155115	-21.778826	1.4102815	3.8119357	-8.886951	-2.342987	8.168506
465	Coat Jersey	USDA	10958	PI	589175	domestica	-0.5212142	2.8454785	22.015074	10.274472	-11.265495	22.085558	-0.42940453	-12.427698	-0.49090946	16.736507
456	Coconut Crunch	USDA	21332	PI	589853	domestica	25.145842	-18.573904	-11.954676	-2.9567258	-14.997925	-33.84071	-14.206602	-13.413958	10.03672	3.0494554
421	Coe's Golden Drop	USDA	200103	PI	264556	domestica	13.037542	-8.412156	23.397285	-13.740271	-3.9963493	5.00766	8.862036	9.543392	-12.097878	-10.320356
380	Colby Baldwin	USDA	9071	PI	589103	domestica	15.904003	-8.8476925	6.665937	-6.6105366	-10.067511	-0.5478896	-9.941026	4.5138283	-1.4188634	-0.7716874
564	Cole	USDA	133811	PI	129820	domestica	-5.8634515	-6.806325	-0.3772488	-14.206118	5.2185283	-15.507179	-29.81022	-16.327593	11.31219	1.4658166
450	Collamer Twenty Ounce	USDA	11269	PI	589191	domestica	8.524448	1.7015191	4.85428	-8.889643	-8.769001	-1.6052792	-2.0539916	-6.799698	-15.179094	-1.6766536
516	Collet	USDA	17412	PI	589470	domestica	6.688934	34.4709	-23.343597	0.41958484	5.478811	-4.1295605	-14.423118	-5.8062997	0.9709669	1.1933571
367	Collins June	USDA	10359	PI	589149	domestica	12.800308	-2.2643392	9.40226	-3.4571314	-9.018211	5.1924934	-1.2613647	-4.0753455	-1.3958926	7.064176
544	Conrad	USDA	14753	PI	589330	domestica	21.332727	-3.5706713	-0.37625927	-10.3027725	4.8057346	-22.160858	-25.615948	-21.00111	0.6597743	-7.0547523
386	Coombs Wealthy	USDA	11179	PI	589188	domestica	9.175872	24.670324	2.9069219	16.584234	17.943714	-33.310375	-35.45842	-8.558335	-15.727081	7.1122766
446	Cornish Gilliflower	USDA	8183	PI	589065	domestica	13.920782	0.64640164	10.725963	-14.000915	-0.85027426	-4.7160416	-1.1250956	-12.977896	-10.080773	9.533767
134	Cortland	USDA	3780	PI	588848	domestica	1.1258384	19.456081	-29.811668	-7.8852124	-5.8057547	11.970862	6.692054	-5.7663465	-1.0124317	-14.418061
440	Court Pendu	USDA	18373	PI	589601	domestica	9.27474	-3.1529672	12.92235	4.0504847	-13.65028	9.155091	1.2234621	1.4987786	13.157648	-4.3529105
482	Court Royal	USDA	18860	PI	589671	domestica	8.565385	1.5945944	14.117345	-1.1255678	-5.6867466	13.192258	-0.97834754	-7.071947	-3.04345	1.9004905
146	Cox's Orange Pippin	USDA	3860	PI	588853	domestica	13.898592	-1.8232853	29.221409	-53.66473	24.567505	-24.580986	37.49106	5.5064445	-5.8887944	14.9540825
372	Crandall	USDA	24780	PI	590146	domestica	16.49711	-0.48547956	1.3372711	-18.540987	10.675661	-17.915485	-25.127487	-19.9958	-0.7580799	2.3498795
454	Cranzhevoje	USDA	17549	PI	589489	domestica	8.552281	18.90779	11.583497	22.933266	8.531589	-6.8071465	-7.556354	11.961914	-29.21385	-11.399932
462	Crawley Reinette	USDA	138055	PI	157728	domestica	16.779303	-10.956624	14.579932	-4.754102	-7.8423533	9.71861	-1.7212061	9.665475	-1.0993971	-3.4218469
447	Creamy Kitaika	USDA	287718	PI	383504	domestica	-13.458788	18.24391	16.751158	19.8448	1.8307767	-1.7327926	2.6830955	-3.132042	7.404432	-1.1126539
158	Crimson Beauty	USDA	7205	PI	589024	domestica	-3.6194854	29.945364	8.604982	18.222702	17.78859	-24.858425	1.3517202	2.529778	-27.34484	0.9263853
472	Crimson Bramley	USDA	130004	PI	113703	domestica	4.1925044	-3.5417655	10.532152	-2.013204	-8.149671	9.165401	0.3790738	-1.5181904	-7.56762	4.5532975
473	Crimson King	USDA	138363	PI	158618	domestica	5.247214	4.573921	14.266304	1.182644	-5.237831	14.121694	1.7092416	-8.302147	-4.660856	3.3451846
498	Crimson Superb	USDA	21294	PI	589846	domestica	5.0756297	7.586342	12.806727	-6.627411	-2.559967	6.4867587	2.3986022	-9.632304	1.1150587	14.319637
402	Crollon	USDA	140208	PI	162721	domestica	-0.9964735	3.2679648	25.138746	-3.4113603	-14.356781	16.653637	4.9375653	-16.237932	-4.231102	14.61663
533	Crookston	USDA	19460	PI	589712	domestica	3.5584018	28.11165	9.88525	28.250101	11.6658535	-16.00331	-0.6318259	-1.4286686	-33.63759	4.451691
396	Crow Egg	USDA	11389	PI	589196	domestica	-7.3390303	6.404397	20.510471	-3.7232199	9.593336	-6.082635	6.889851	17.848198	8.13717	-34.33809
523	Crown Prince Rudolf	USDA	22335	PI	589963	domestica	-25.818218	4.315329	-4.069484	3.5933967	-3.6409018	6.860838	2.7647333	1.5666819	6.577522	-6.3420854
479	Crymus	USDA	18058	PI	589559	domestica	14.9581	-13.495085	-3.0681329	9.580518	-29.205318	-10.989817	9.894426	6.6085863	-3.2919579	-2.4788303
514	Dakota	USDA	12257	PI	589223	domestica	4.1630316	11.242235	3.593555	37.32403	-11.689647	-38.646523	11.033589	6.52051	-18.978199	-4.3679786
451	Damelot	USDA	140209	PI	162722	domestica	14.525861	10.711197	24.954554	5.1342382	-6.8792458	17.530302	3.0838041	-13.511558	-4.0905046	9.631094
477	Daux Belan	USDA	139795	PI	162062	domestica	7.946499	5.730451	9.079324	5.476832	-11.93235	17.563248	-1.7006042	-14.841406	-2.3736053	17.108753
471	Deacon Jones	USDA	6645	PI	588985	domestica	10.713267	0.95393836	1.8834975	-14.709189	-7.6286955	-7.7034564	-4.1619225	-13.049941	-19.604158	0.47901586
375	Dekkers Glorie	USDA	161402	PI	188515	domestica	5.15583	-0.587239	17.671381	3.9944196	-8.54464	6.404283	4.2169833	-3.1279635	1.9447573	-7.9303966
542	Del Cirio	USDA	128376	PI	105505	domestica	-14.522219	-5.1529565	9.355455	3.0660582	-9.594219	11.317294	-2.2489252	-3.7156718	3.9651206	6.5943117
525	Delia	USDA	24974	PI	590189	domestica	17.961626	-3.370344	5.657028	-20.07707	8.0345335	-13.062646	-20.761902	-11.204057	11.733908	2.40959
164	Delicious	USDA	21272	PI	589841	domestica	21.724253	-33.546303	-21.0866	20.831116	-49.704914	-36.901405	21.58359	4.899421	3.877264	4.2217603
449	Delikates	USDA	24826	PI	590155	domestica	4.457256	16.306847	-9.708561	-27.082466	8.834788	3.4583955	19.459667	-3.4836774	9.864973	4.810321
378	Delistein	USDA	14573	PI	589315	domestica	9.7884445	-6.372039	0.5569605	21.591663	-25.054766	-25.006353	14.260129	4.2969985	11.020021	-4.2213097
382	Democrat	USDA	9223	PI	589111	domestica	-5.641574	1.3668032	17.506622	-6.5620317	5.7847037	-2.5411959	2.5798864	22.701126	10.333804	-28.995235
407	Dermen Black Stayman	USDA	10440	PI	589152	domestica	16.323847	-12.724652	-3.6210134	11.653324	-22.854393	-12.760666	8.931618	-6.068561	-1.8298773	-1.3720945
430	Devonshire Quarrenden	USDA	18245	PI	589581	domestica	4.9935956	7.7809224	13.024096	-6.539004	-3.0320663	6.3900523	2.409821	-9.674355	1.2700772	14.46812
552	Diana	USDA	6285	PI	588962	domestica	-7.8812575	3.8588998	9.138901	6.22584	-2.1839416	1.5984671	5.973992	-10.163232	-6.336417	7.395852
393	Directeur Lesage	USDA	18305	PI	589589	domestica	-13.759121	10.5616665	13.530864	14.835416	-4.1537013	0.86524045	0.8396684	1.8063408	17.761965	-9.68088
413	Discovery	USDA	21894	PI	589900	domestica	1.0237939	9.839625	20.721706	-8.470891	-0.15484995	-0.47883412	6.0267982	1.189308	4.487807	-4.7199306
184	Djulabia	USDA	200180	PI	264689	domestica	-40.87924	-11.8455925	-1.4249717	-1.9905566	-4.8148317	3.7913113	1.2780763	-1.299666	-6.155291	-5.5573883
534	Doch Diany	USDA	197619	PI	259448	domestica	-8.866689	0.8741338	10.591764	4.630051	-0.3220844	1.6203089	4.470883	5.10398	5.145656	-8.525309
196	Domaine	USDA	151024	PI	173979	domestica	7.270471	9.107989	17.429274	1.5920461	-8.390633	15.932231	-1.2938797	-8.079791	-1.8585577	2.1693714
521	Doucet Rouge	USDA	139523	PI	161760	domestica	9.672647	-0.08617322	13.80608	1.8378404	-8.498273	20.60234	-0.32128003	-13.497472	-0.21234567	12.209689
504	Doux Normandie	USDA	18829	PI	589667	domestica	4.0242314	5.8153815	15.73382	-1.9842211	-9.139926	13.710332	1.2118373	-13.698459	-5.7530837	8.332972
467	Doux Tardif	USDA	140132	PI	162547	domestica	9.429118	0.4669081	14.490697	1.6493347	-9.541932	20.75745	-0.2973646	-14.265858	0.13153127	13.215846
459	Drakenstein	USDA	431936	PI	537000	domestica	16.394587	-16.32196	-12.368814	7.509207	-35.612633	-12.086293	8.5952015	1.6137793	-1.761011	-3.9427378
536	Drap d'Or Guemene	USDA	134022	PI	131823	domestica	-7.353742	-2.4286587	4.670975	-3.9512804	-7.851302	8.76373	-0.5526337	-1.3896565	4.275676	6.3470755
400	Dubbele Zoete Aagt	USDA	21992	PI	589915	domestica	8.61416	5.3665395	4.9093413	2.367062	-7.5056705	9.658164	-0.111305214	-2.0417686	3.7467935	1.1462426
515	Duchess	USDA	2791	PI	588801	domestica	-7.0918827	43.108715	14.177346	47.876717	19.316755	-23.208063	-5.495003	10.575444	-36.31241	-0.16476111
369	Dudley	USDA	21961	PI	589910	domestica	-1.386068	26.187698	13.908835	15.733127	13.927963	-19.814518	2.9458425	3.2954516	-29.85174	5.084878
410	Dufflin	USDA	152070	PI	175542	domestica	-0.86700076	-5.069848	14.355365	1.570963	-2.4923599	8.601095	1.7062775	-4.669477	-0.76135546	8.537304
540	Dukat	USDA	254290	PI	341069	domestica	0.23045316	3.6156876	22.89053	-27.589708	14.420388	-15.497241	24.475632	3.6723726	1.3661611	-6.419666
524	Dulcina	USDA	96059	PI	613963	domestica	20.283957	-8.924683	-4.2242293	-13.102523	-1.4820411	-18.833166	-17.566431	-10.637748	2.8851287	1.288833
528	Dunkerton Late Sweet	USDA	18820	PI	589666	domestica	11.977302	-2.9009485	6.0059576	3.1144109	-7.830592	7.943021	3.1317105	-10.714724	-2.4086902	-4.043222
563	Dunning	USDA	7794	PI	589050	domestica	12.1362	18.545677	2.1329198	-27.85134	9.776635	-9.616098	24.125198	4.149178	2.6791968	6.146352
432	Earliblaze	USDA	19132	PI	589706	domestica	11.244063	17.954641	2.833461	18.564928	6.49284	-23.951448	-14.824156	-0.031711213	-21.222153	0.31710052
519	Earlibrite Delicious	USDA	8244	PI	589068	domestica	20.833422	-33.221016	-20.290255	20.983019	-49.744865	-36.541897	22.17103	5.0836067	2.4350157	4.8412004
419	Early Banta	USDA	13765	PI	589293	domestica	14.390112	-9.247439	-3.981421	8.539657	-7.7014832	2.488528	-0.71683896	-13.237931	-11.533963	-14.230054
376	Early Bird Red	USDA	19463	PI	589713	domestica	-2.860311	29.425457	8.434815	18.432169	17.922747	-24.669561	1.1970133	2.1035905	-26.351473	0.7483109
457	Early Crimson	USDA	19100	PI	589702	domestica	6.036015	4.888758	14.426688	-8.954779	0.40459275	3.863676	-0.39940408	-0.4658695	-0.18330193	-4.8355217
417	Early Harvest	USDA	7063	PI	589015	domestica	13.67212	-1.902292	9.13875	-3.6429043	-8.560602	5.3328304	-1.173187	-3.370892	-1.6185005	7.965295
495	Early Joe	USDA	8407	PI	613816	domestica	13.285622	-4.4108515	2.6271257	-5.8874617	-4.111031	5.13398	-7.7461624	13.654061	-3.883517	3.2393727
412	Edelborsdorfer	USDA	24660	PI	590124	domestica	3.1625972	4.4044843	9.456727	5.3611183	-9.70104	7.368077	3.6972432	-1.3437614	8.10951	0.4081399
371	Edward VII	USDA	294447	PI	392312	domestica	10.788847	-2.740385	11.977987	-6.44504	-7.922896	9.423666	-0.6737803	-3.9494264	-4.5408235	-4.4225326
859	Egri Piros	USDA	331988	PI	437052	domestica	4.837431	-0.25213003	2.4362109	-5.7023787	2.8473716	-4.31647	6.569375	-7.992714	-13.554182	-7.8208847
844	Eickhoff	USDA	227548	PI	302301	domestica	10.923262	2.3906248	8.60166	5.028422	-7.31432	3.7238064	3.145474	-11.393943	8.649844	0.44255483
212	Ein Shemer	USDA	208690	PI	280401	domestica	-4.514053	-28.261642	-12.245483	13.680074	22.89425	12.955685	5.790383	-0.8535467	5.7983704	-3.3293903
858	Elektra	USDA	257105	PI	344551	domestica	5.6695275	5.0088444	24.06842	-23.727297	14.081702	-18.96386	22.08566	3.5142753	7.7125587	-5.67016
860	Elisa Ratkee	USDA	186391	PI	238028	domestica	-3.1565647	7.479425	9.057462	1.9972627	-10.704015	8.469546	1.2015262	-0.8564854	4.171703	-2.9519358
741	Ellis Bitter	USDA	18721	PI	589650	domestica	7.8938556	2.3437483	11.816566	2.27801	-10.661259	11.913453	0.29727778	-10.259301	1.7211561	14.850527
715	Ellison's Orange	USDA	18199	PI	589575	domestica	4.6003203	5.0411124	24.326183	-26.093193	16.83022	-13.62154	26.75569	7.4929075	1.9950315	-2.769902
137	Emilia	USDA	132355	PI	123989	domestica	11.112883	0.9394931	4.5492005	11.556024	6.846205	-10.027399	-35.559338	30.183084	-5.8989477	14.907515
171	Empire	USDA	3692	PI	588842	domestica	12.995836	5.0765333	-40.403713	-6.5278525	-34.25397	-4.3269763	11.586743	4.8901863	6.8464713	-1.2284954
756	Erickson	USDA	24786	PI	590148	domestica	-18.251387	26.423454	14.377784	30.259686	10.965158	-18.85354	3.231482	4.96086	-3.5401928	-6.0519714
827	Ermak	USDA	287719	PI	383505	domestica	-1.6582121	7.776479	8.707915	4.5040793	2.299361	-1.0690475	5.510988	-0.644435	3.0595891	2.781526
840	Ernst Bosch	USDA	12678	PI	589238	domestica	0.18688884	8.6496935	17.675697	12.685074	3.300029	-2.5302594	-5.2258186	0.551096	6.284679	-7.0104065
843	Erwin Bauer	USDA	7315	PI	589029	domestica	-21.83996	6.66913	7.981235	11.122808	-3.218179	1.1606847	0.048801623	4.108556	12.09549	-8.450068
227	Esopus Spitzenburg	USDA	2470	PI	588785	domestica	22.572697	-9.765816	6.4882846	-20.854408	-3.862335	-16.874155	-25.24982	-0.40264007	-1.2054466	-8.294581
877	Eurika	USDA	17995	PI	589549	domestica	10.202949	-0.073334776	4.636531	-4.6539435	0.16485699	7.14898	0.4019586	7.0593696	-8.606504	-9.14697
855	Euzia	USDA	134822	PI	137042	domestica	-0.9401265	4.747024	13.233866	3.6566036	-11.286845	13.532787	-0.642356	-6.473938	3.2154179	-1.2257953
898	Exeter Cross	USDA	18717	PI	589649	domestica	5.435805	8.825665	21.994854	-8.920251	3.1456237	-4.11412	6.8358817	-1.9111633	8.165205	0.93450195
788	Fallawater	USDA	13771	PI	589294	domestica	12.798136	-0.85973704	12.04655	-4.699923	-4.7181435	7.080333	-2.064068	-4.0694137	-11.302346	-5.2511067
819	Farmer Spy	USDA	7704	PI	589047	domestica	12.577011	-14.864163	4.9191704	-7.033523	-7.6561255	10.471067	-30.034761	65.54245	1.7050494	20.92648
912	Fenouillet Gris	USDA	134743	PI	136591	domestica	5.990042	1.1796311	12.046265	4.099403	-11.646665	11.405172	-0.22887926	-4.082382	11.938293	-6.503369
908	Feuillard	USDA	151025	PI	173980	domestica	6.0130305	5.534433	12.893124	5.9459863	-8.441818	18.770933	-1.2123867	-16.525633	2.781964	16.85598
764	Feys Record	USDA	132778	PI	125686	domestica	7.9866753	3.9140146	11.21633	-3.4290285	-9.14587	4.7677417	5.664505	-0.8378844	4.1516533	-0.16508043
777	Field Spy	USDA	7977	PI	589055	domestica	11.902266	-14.681375	5.748912	-6.681937	-8.158733	10.414225	-29.783815	65.281204	0.20247336	21.076075
776	Fillbarrel	USDA	18919	PI	589679	domestica	13.642248	5.398823	14.511047	0.010450802	-8.590262	10.456337	-1.330246	-2.4626245	-6.843456	7.649704
187	Finson's Orange	USDA	294443	PI	392307	domestica	4.005067	5.182309	24.854807	-25.078056	16.145449	-13.749686	26.705427	7.908625	0.7620087	-1.776698
795	Fireside	USDA	681509	PI	644191	domestica	3.2706687	8.202333	-0.794669	5.0447545	8.468307	-18.259354	-24.705254	-2.8643687	-14.417772	-4.674433
832	Flower of Kent	USDA	10921	PI	589174	domestica	5.1370697	-2.340009	10.162274	-7.8242035	-5.7144327	9.57037	4.6679325	-1.7674977	-6.875	-2.7525275
869	Foxwhelp	USDA	14598	PI	589318	domestica	4.3745294	0.8196184	7.0635233	-5.650445	-3.5960097	5.9700847	0.8042225	-2.460456	1.7924445	3.205665
902	Freiherr Von Berlepsch	USDA	10756	PI	589167	domestica	-0.085187614	0.078238524	12.479153	0.06002278	-4.444792	3.5523603	7.37157	-0.38621593	2.2604587	-11.505518
768	Frequin	USDA	140094	PI	162503	domestica	1.82175	5.5743723	18.2403	10.451816	-10.159736	19.720825	-0.26306868	-13.690805	-4.030824	13.616261
723	Frequin Audievre	USDA	139563	PI	161838	domestica	-0.63163185	-2.9843214	11.134576	0.5938477	-11.544989	16.672157	-0.5597892	-14.462066	4.2228603	5.2910905
872	Frequin Lacaille	USDA	190015	PI	247314	domestica	8.724084	12.652562	17.00453	9.447979	-6.489091	17.351807	2.1373312	-15.054347	-3.8659043	15.567346
794	Frequin Tardive de la Sarthe	USDA	19007	PI	589689	domestica	3.0245037	6.1004634	20.499147	-3.2174704	-8.431721	15.660365	1.3447261	-12.5833435	6.748005	14.336743
757	Frogmore	USDA	128323	PI	104790	domestica	7.935284	-0.4311547	14.6680765	-6.8859243	-8.839171	5.3017898	7.8257275	-4.7849874	-5.1900177	0.02374598
724	Frostproof	USDA	11099	PI	589182	domestica	3.737141	6.0508504	18.255455	3.7111099	-7.5350504	15.453641	-2.0105286	-10.142794	5.389567	23.773203
771	Frumos de Voinesta	USDA	2697	PI	588796	domestica	29.4655	-27.164648	-6.4228477	-0.547417	31.933441	-5.4174905	-24.857336	-14.28335	16.9011	8.988193
160	Fuji Red Sport Type 2	USDA	3720	PI	588844	domestica	20.536154	-19.39623	-14.271309	-0.520972	-27.80471	-12.855968	1.4407098	1.4609306	1.4893845	-0.8079503
205	Gala	USDA	294439	PI	392303	domestica	29.753325	-35.422844	-7.344698	3.4137914	22.893042	-1.4056469	23.292076	-2.427549	-3.465539	8.391367
797	Gales	USDA	21307	PI	589850	domestica	26.233519	-21.505844	-14.647514	-3.0651531	-22.091942	-23.497187	2.800037	9.415517	-3.8548214	0.76069486
769	Galicia	USDA	96214	PI	613966	domestica	13.638645	-24.914118	-1.4814206	3.7521267	3.5572028	-9.2941065	12.402484	-5.0780554	0.98281896	3.7517614
879	Gallen	USDA	180726	PI	224609	domestica	-19.866232	12.580955	15.658752	21.439919	4.7121987	-3.691217	4.7738543	3.2360072	12.906251	0.57437366
783	Gallia Beauty	USDA	7451	PI	589034	domestica	14.151702	-0.59839576	-2.3673303	-16.29007	-2.1151378	-1.18546	-8.044888	-11.838202	-26.062954	-3.820398
825	Garland	USDA	10764	PI	589168	domestica	6.4602656	28.3071	-10.957432	6.6509805	7.1996546	-9.769094	-3.7834125	-2.8374648	10.8243885	13.659897
717	Garrison	USDA	10968	PI	589176	domestica	5.1318	5.1566195	-5.8117614	36.638386	-19.313482	-34.333332	9.708948	4.5406966	-15.017379	-2.2724252
901	Geeveston Fanny	USDA	9483	PI	589123	domestica	-6.5262394	6.4833193	20.852278	-3.7656555	9.545827	-6.079516	6.520253	17.80032	9.089675	-34.77052
905	Geneva Ontario	USDA	13173	PI	613819	domestica	11.837706	-14.745062	5.935633	-6.8604183	-8.611082	10.395213	-30.090248	66.88493	-0.059785157	22.047953
786	Geoagiu 21	USDA	730490	PI	651009	domestica	24.103127	-27.144444	-15.464573	4.585295	23.11058	14.401759	0.26864985	-8.32597	-9.107991	-0.04804335
900	George Cave	USDA	18941	PI	589683	domestica	7.355904	3.7507174	22.641436	-21.664465	3.9708276	-5.992045	13.727995	-2.0141087	-0.94559467	2.4190917
714	Gewurzluiken	USDA	134066	PI	132225	domestica	-5.2035093	1.1050919	10.368067	7.482797	-9.198467	7.861238	5.5276074	-5.0562162	6.562855	-3.3088164
799	Gibbs Golden Gage	USDA	229179	PI	306321	domestica	-5.3005056	3.3402877	4.359144	-3.5617268	-0.9128669	12.1281595	3.6571681	-3.6192214	-8.340132	2.9672177
896	Gilliflower	USDA	23368	PI	590023	domestica	34.634056	-46.350903	-16.002584	25.205364	43.476383	25.076761	3.911473	-1.0818908	4.157402	-0.9324345
746	Gladstone	USDA	127813	PI	102140	domestica	9.935718	4.0017095	21.546803	-7.401649	-5.221059	4.836928	9.7596445	-3.6143057	-2.4638474	-1.0833958
810	Glenorchie	USDA	17813	PI	589524	domestica	-4.3904004	46.14449	-24.986385	4.0523624	5.966243	4.366032	8.025535	11.03042	16.914364	16.47707
856	Gloria Mundi	USDA	7601	PI	589040	domestica	5.8601427	-10.003146	5.1141934	-2.078416	-11.956497	4.5366063	3.0268044	8.152781	-1.9742357	-8.81438
193	GMAL 3163	USDA	483016	PI	323617	domestica	-77.12998	-22.140911	-12.123675	-7.6743693	2.20703	0.1972561	-1.2564766	-1.161512	-4.627409	2.6920161
190	GMAL 3223	USDA	519457	PI	594106	domestica	-18.966354	-22.735476	-12.905603	7.709586	-26.709938	-20.81298	11.283889	-0.38620928	1.379768	3.2191284
730	Gold Canel	USDA	137675	PI	157207	domestica	-20.120136	20.119324	22.730612	27.443518	7.515686	-13.687122	8.055945	8.719144	17.056314	-4.2667947
222	Golden Delicious	USDA	24944	PI	590184	domestica	34.505646	-46.18357	-16.614805	24.390259	43.28685	24.542383	3.5823276	-1.2874376	4.810936	-1.631471
733	Golden Harvey	USDA	24678	PI	590128	domestica	15.624264	-5.85125	15.748583	-9.645185	-10.283261	7.6818852	-3.736086	3.9121041	-0.73816407	-19.824738
830	Golden Noble	USDA	9878	PI	589135	domestica	9.900135	-3.268094	3.848223	-13.235401	-9.290345	2.431033	-0.28344256	10.513347	-10.542173	-12.276255
863	Golden Nugget	USDA	9538	PI	589126	domestica	8.307423	-2.9100502	19.909943	-30.485455	13.271218	-10.92907	19.965105	-0.09176557	-7.885291	8.811337
854	Golden Precoce	USDA	17221	PI	589448	domestica	35.56696	-47.10165	-17.261745	25.154581	44.806324	25.311121	3.5479424	-1.8738314	5.9828544	-2.0074098
742	Golden Reinette	USDA	287720	PI	383507	domestica	-16.208088	6.957657	11.964317	8.9290085	1.2074784	-1.3183482	4.2711334	2.1113539	9.6443815	-8.260137
770	Golden Russet	USDA	21846	PI	589892	domestica	5.493269	-7.659071	7.4017925	-4.4659524	-0.5266942	-1.4666399	-2.2502391	-4.2638874	-11.705703	-2.5515983
903	Golden Uralian	USDA	287722	PI	383509	domestica	-16.576807	9.135763	15.247562	20.58892	-0.62905157	-4.1819	0.5949767	6.715594	8.2611	2.4848914
722	Golden Winesap	USDA	21285	PI	589844	domestica	14.905647	-9.388701	0.7079408	0.48967564	0.6794638	7.4613767	-1.3716434	-1.0729166	-20.020529	-20.537558
796	Goldjon	USDA	237072	PI	318409	domestica	32.58684	-24.081879	-6.32449	1.9003319	26.895136	-5.4087896	-24.308071	-7.56018	12.238043	-1.6951861
826	Goldsmith	USDA	87539	PI	613833	domestica	20.446154	-31.087645	-8.031266	13.558153	18.62325	18.160034	1.5755788	-2.598907	-4.004185	-2.1094449
780	Goodland	USDA	24860	PI	590158	domestica	-3.3306885	34.742657	-2.217195	20.08806	11.179695	-8.959416	-0.73846185	8.120304	-2.6622107	4.2394123
837	Granite Beauty	USDA	674978	PI	644186	domestica	7.586387	-0.25901368	4.6440263	-7.0994716	-6.28175	3.0111818	1.8730383	-9.383859	-9.294898	-0.999199
167	Granny Smith	USDA	4248	PI	588880	domestica	12.895744	-9.217577	7.7985964	0.3016962	-5.4544544	11.688952	1.4743532	2.195517	-14.206294	-10.137578
728	Graue Renette Von Zabergau	USDA	12481	PI	589233	domestica	8.985563	-5.4442043	16.543503	-8.469917	-11.062924	12.288903	-6.6702642	5.3920307	-5.0004044	-14.689665
216	Gravenstein Washington Red	USDA	3616	PI	588837	domestica	-0.92783034	5.1514664	13.282562	3.4196298	-11.4507885	13.546914	-0.8434416	-6.6396027	3.065149	-1.091618
875	Greenchisel	USDA	171047	PI	203813	domestica	5.7701764	7.262622	8.883817	-0.72404337	-7.202156	10.665306	0.6401939	-2.1677492	-0.58444506	-0.6124038
737	Greendale	USDA	11033	PI	589179	domestica	-0.10939761	26.80961	-16.95615	-0.17121464	-7.849355	11.323244	11.619239	4.479185	12.964186	-6.9795566
1222	Greensleeves	USDA	18876	PI	589673	domestica	21.692945	-22.360695	-0.91012543	-3.0510135	30.923973	8.967421	15.427878	-2.9079719	4.3597884	15.601586
740	Grenadier	USDA	18954	PI	589684	domestica	0.95623946	2.2436268	10.825023	-5.453656	-11.972343	15.237295	2.5407116	-6.11515	-3.860918	9.416866
803	Griffith	USDA	8314	PI	589070	domestica	27.895975	-31.915615	-9.671244	18.94016	4.4312153	6.0982537	6.9021993	-2.2674131	5.1046596	-3.5085862
890	Grise Dieppoise	USDA	132785	PI	125746	domestica	1.2601191	1.808534	12.803856	3.2742093	-9.636411	16.56063	1.2625668	-14.646365	-3.3423035	15.015672
761	Gros Frequin	USDA	133885	PI	131105	domestica	10.732219	5.8871417	21.445251	8.877504	-14.860553	24.3245	-2.499518	-17.139647	-1.6081945	15.217714
763	Grosse Mouche	USDA	140131	PI	162545	domestica	5.9422145	0.8179462	13.43535	-2.8961537	-2.62132	8.106989	0.9657772	-5.907382	-10.3913355	1.6927952
745	Gruzhovka of Moscow	USDA	287723	PI	383510	domestica	22.467585	-40.740284	-17.651089	23.190754	-6.3841763	-10.125787	14.034973	4.6074915	2.5307572	-6.0925803
766	Guldborg	USDA	200485	PI	265301	domestica	8.785868	-7.5017943	8.230768	-0.57701474	3.7663026	4.018025	2.0419264	3.3010616	-1.6105126	-6.7647867
759	Halberstadter Jungfernapfel	USDA	134084	PI	132759	domestica	-2.9504962	2.908845	14.148986	9.260694	-7.4113765	2.8939116	1.2363647	1.1569383	9.354991	-10.717615
798	Hall Keeper	USDA	11165	PI	589187	domestica	4.642849	-8.539469	4.294389	0.8437786	-8.197972	-0.75068367	-3.5276253	-8.184294	-12.473246	-20.876799
223	Haralson	USDA	17400	PI	589469	domestica	15.5630865	17.74072	6.3531566	15.973484	12.611187	-18.013714	-17.7268	-9.901999	-15.203218	14.732012
782	Harcourt	USDA	17803	PI	589523	domestica	-17.280197	12.24332	12.641792	22.165518	3.8826256	-4.4045105	4.938649	-0.39150104	16.808744	-1.1662956
703	Hardy Cumberland	USDA	25263	PI	590220	domestica	17.279158	-10.928325	2.9667003	-11.850325	-7.2999997	7.3069105	-15.685901	12.77003	0.33413148	-15.579601
911	Harry Masters Jersey	USDA	18742	PI	589653	domestica	7.8554387	1.4513384	16.556965	1.9408598	-8.25774	15.962398	0.29069838	-15.355764	4.8473716	10.236454
712	Hawkeye	USDA	23379	PI	590026	domestica	21.67524	-33.62592	-21.27726	21.026754	-51.11067	-37.81295	22.141249	4.914818	3.9752226	4.5749035
710	Heimenhofer	USDA	401295	PI	506359	domestica	-4.1168685	-5.8375673	10.884513	-11.059809	2.2333899	3.4909494	2.5761218	9.184969	1.1576264	-5.075799
857	Heiya	USDA	134613	PI	135689	domestica	16.905138	-8.791446	2.335065	-17.927952	4.9446177	-12.576536	-41.351112	17.711502	9.63222	15.03205
802	Hendrick Sweet	USDA	13780	PI	589295	domestica	1.5745192	6.6775904	12.257712	-4.974583	-7.3692517	1.6933106	-1.5463448	-4.49459	0.26105848	-7.536081
838	Herma	USDA	257106	PI	344552	domestica	14.042682	-3.9524946	-5.3003516	-14.957939	-0.338823	-8.845259	-28.23703	9.659702	6.732683	3.33285
822	Hermann	USDA	205814	PI	274066	domestica	-4.1500835	6.295521	10.433618	6.8922396	-7.696007	4.749563	-0.17950085	-0.8602228	13.3893795	-10.764664
878	Heyer #2	USDA	136202	PI	151255	domestica	-14.487053	22.059534	8.272625	21.656693	9.735256	-13.165987	-7.647228	7.877231	-17.110836	-1.2344056
709	Hibernal	USDA	21966	PI	589911	domestica	-14.057226	21.533255	17.298038	32.225933	3.4114034	-7.945659	3.1996565	5.1574054	6.404714	-2.055118
781	Holaart Doux	USDA	18273	PI	589585	domestica	8.391703	5.998446	6.5958924	6.2314672	-7.9927583	18.3789	3.201036	-5.6739697	4.8585267	3.6294284
734	Holiday	USDA	18843	PI	589669	domestica	11.602088	10.777322	-18.242466	-22.736197	2.4566832	-4.7713127	-23.490267	-10.692288	17.220373	-5.430598
702	Holland	USDA	21300	PI	589847	domestica	13.190977	-9.345492	-4.414249	7.952152	-7.1095533	1.1802253	-0.46638262	-12.874982	-12.805002	-15.113245
836	Holstein	USDA	18781	PI	589660	domestica	14.849501	-3.2099676	23.770113	-39.096077	11.964988	-12.414776	27.19291	0.8641885	-5.044749	7.916515
806	Honey Ball	USDA	172768	PI	206026	domestica	6.1623225	-1.0518917	10.731572	-2.3058183	-16.01667	9.974957	-5.2606583	0.56992143	-1.8254874	-1.5645092
739	Honeygold	USDA	4989	PI	588939	domestica	24.819757	-17.811079	-6.013744	21.461958	28.733093	3.5706198	-7.398068	-4.7138557	-4.8422236	4.500773
871	Honora	USDA	257107	PI	344553	domestica	0.7154539	28.24917	-17.770391	-0.096918985	-4.8027606	7.2464137	1.8419195	-1.3889028	11.38468	-11.82621
833	Hoover	USDA	200486	PI	265302	domestica	5.533355	-1.8033717	9.451304	-1.8264474	-4.572962	1.6008142	2.6171055	3.8532944	-1.6849152	-1.4007146
791	Hotle Rome	USDA	6666	PI	588986	domestica	13.011199	-0.43138704	-2.3525608	-16.457287	-2.737273	-1.6815249	-8.199736	-12.040664	-27.741491	-3.679252
845	Howgate Wonder	USDA	18832	PI	589668	domestica	1.9095097	3.8070428	10.15833	-9.110555	-3.7811372	4.7050333	3.4447887	6.352095	-0.17503072	-8.997051
752	Hua Guan	USDA	97113	PI	644171	domestica	31.167068	-33.220417	-13.482451	11.852774	8.730892	9.469161	5.8808064	-4.8087473	-1.6340925	4.0986257
738	Hubbards Pearmain	USDA	24688	PI	590130	domestica	21.38889	-10.286018	13.234931	-10.844402	-4.212309	3.8467855	-14.383255	5.3756175	-6.1106925	-17.867176
862	Hubbardston Nonsuch	USDA	11766	PI	589202	domestica	8.746788	-5.810913	8.43896	-9.682035	-4.4292607	1.0964764	-6.4760065	0.37408063	-6.4452543	-4.2987885
765	Hudson's Golden Gem	USDA	24859	PI	590157	domestica	17.241158	-16.384533	9.050665	-3.8277056	3.5593708	3.1656454	1.4110348	3.6911268	-8.251078	-16.5637
818	Huidobro	USDA	189945	PI	247025	domestica	-21.251709	-9.564065	3.4674482	0.8135486	-8.415678	3.4288821	1.5292199	0.09397926	4.794923	-1.3396746
850	Huvitus	USDA	180727	PI	224610	domestica	-13.244925	22.030954	14.618868	25.773727	9.449737	-5.962102	3.4639425	6.7700725	12.56204	1.3922744
206	Idagold	USDA	11221	PI	589189	domestica	13.398	-1.9008383	2.5887096	-16.47986	-4.9423256	-6.556056	-15.353279	1.1252666	0.67017674	0.27975687
778	Idajon	USDA	17208	PI	589446	domestica	-8.222062	10.358605	-13.920598	-7.111949	-6.706921	10.454919	-0.95088744	-3.201236	13.722248	4.4851866
225	Idared	USDA	3682	PI	588841	domestica	19.480606	-3.6191232	5.849636	-18.100296	6.366018	-11.005738	-27.574745	-11.333902	12.389262	0.7171489
852	Ikorocavka Alaja	USDA	168843	PI	199690	domestica	-20.751648	18.935698	11.963014	28.422577	7.459517	-11.297044	3.4674046	5.087957	19.521183	-8.05452
907	Imperial Stayman	USDA	211022	PI	283698	domestica	34.347347	-46.43824	-16.227888	25.222225	43.564007	24.951496	3.9218585	-0.9916258	4.201737	-1.1315476
716	Inducoa No. II	USDA	84065	PI	613830	domestica	5.92435	-11.128006	11.546868	-2.934762	-6.959957	10.880893	-21.373924	35.8948	-2.4424834	20.2258
214	Ingol	USDA	17180	PI	589441	domestica	22.735868	-21.357584	7.802792	3.1832998	26.206556	8.066466	8.204798	4.8757095	9.722073	-4.2251806
821	Ingram	USDA	8331	PI	589072	domestica	15.945168	-1.7401218	8.187795	-11.845278	-7.6819396	6.223473	-6.1479096	4.920572	-9.430367	-14.700591
143	Ingrid Marie	USDA	208313	PI	279447	domestica	8.784842	1.566662	25.944944	-26.926756	16.517231	-13.692297	24.10493	8.438008	9.13746	-5.3079786
889	Isayev's Desertnyi	USDA	229883	PI	307515	domestica	-8.886868	24.638342	11.787008	22.218887	14.7838545	-30.75293	-14.188642	-0.95428145	6.925242	0.043714393
785	Isle of Wight Pippin	USDA	24691	PI	590131	domestica	-2.3552105	-3.7983658	11.992272	-0.8409464	-2.6864953	15.111206	0.9263811	-6.1288347	-5.3194485	-1.4765877
867	Iunost	USDA	222595	PI	293885	domestica	-15.452842	24.119987	22.66034	23.383402	6.675444	-12.060671	8.046757	9.944818	17.974167	-5.778346
823	Ivan	USDA	18613	PI	589637	domestica	-6.294397	29.99513	11.588086	33.275303	11.605909	-14.349962	-3.6178827	0.75510937	-26.056622	3.4605985
846	Ivette	USDA	208408	PI	279643	domestica	28.06996	-23.611084	4.185383	-15.953635	39.71502	1.4914361	23.63753	-1.2475466	-3.5588768	10.097909
848	Jakob Fischer	USDA	254931	PI	341744	domestica	-22.030487	7.153518	7.948259	11.170413	-3.2491405	1.3329298	0.236967	4.4162917	11.5307865	-8.081581
744	Jamba	USDA	22009	PI	589917	domestica	0.7716301	26.501339	-3.3871586	-13.824764	7.419456	-1.3276434	11.904207	6.112182	11.01468	21.333952
150	James Grieve (Red Rosamund strain)	USDA	189767	PI	246464	domestica	7.395806	3.56716	22.891193	-31.436876	10.593264	-7.7916756	23.563654	0.44337133	6.8432155	18.280113
718	Jan Steen	USDA	22010	PI	589918	domestica	9.375894	-0.33001894	19.21062	-26.848152	6.547841	-3.791417	21.693232	8.002929	-9.564631	6.3536677
910	Jaune lu Desert	USDA	139526	PI	161762	domestica	5.21644	7.6716223	15.707575	5.7091837	-15.100282	17.173197	0.027917724	-13.540072	-4.508431	21.306461
779	Jefferis	USDA	11133	PI	589185	domestica	0.16970047	1.8556101	-0.037329465	0.9012912	-2.3202393	0.6273948	-0.00079718	-7.8174715	-2.6083238	-5.5057964
864	Jewel	USDA	136005	PI	148478	domestica	6.1371713	3.741647	23.360804	-8.957353	6.479929	-2.0178502	0.22994107	5.4381275	9.595963	-14.973009
831	Jewett Red	USDA	674975	PI	644185	domestica	26.317331	-42.145535	-23.62758	22.722445	3.0714974	-11.017346	14.1549425	1.1288198	4.2929225	6.7591996
704	Joan	USDA	6445	PI	588972	domestica	-0.685166	1.695812	8.786492	9.970654	-1.8548753	-3.682346	-1.883991	-16.97189	-1.9477955	-15.061736
851	Johannes Bottner	USDA	165076	PI	194106	domestica	-0.1642132	18.459087	12.290169	17.189922	4.100047	-2.1882634	-1.6391118	5.6185803	-20.10602	7.710448
894	John Standish	USDA	132329	PI	123726	domestica	5.06391	1.9369678	13.331019	2.9184268	-11.254331	12.889893	-0.3780089	-6.972753	-5.158168	3.4290931
176	Jonagold	USDA	5004	PI	588941	domestica	31.65359	-32.281456	-10.723485	8.7811165	33.71366	4.909754	-12.660868	-8.979721	11.721462	-1.7371281
725	Jonagram	USDA	6842	PI	589002	domestica	18.369726	-4.56788	3.919614	-16.431665	2.196692	-12.801193	-28.259396	-9.261415	8.249083	-5.60928
808	Jonalicious	USDA	7034	PI	613815	domestica	24.553848	-22.823765	-13.671866	4.805073	-31.391592	-27.93823	-2.3379924	-2.5578656	10.717743	3.4181058
188	Jonamac	USDA	3959	PI	588858	domestica	13.173203	23.730326	-33.789726	-27.1814	3.031678	-8.594873	-19.221163	-13.30116	24.676308	3.265619
816	Jonared	USDA	4990	PI	588940	domestica	22.758234	-7.132168	0.28721896	-24.984617	10.585289	-33.436333	-49.708622	-24.50789	19.387499	1.0029961
708	Jonathan	USDA	24950	PI	590185	domestica	22.820173	-6.796248	-0.08845098	-25.352812	10.582436	-33.672497	-50.401993	-24.574045	19.067429	1.0428803
885	Jones Favorite	USDA	13787	PI	589296	domestica	17.398397	-6.3192477	5.5520616	-25.623156	-3.0552824	-9.520117	-16.541471	-3.1200178	-20.802004	-9.700986
904	Jouveaux	USDA	140214	PI	162731	domestica	-3.0521128	4.172064	14.90926	2.145238	-9.610057	13.088415	-5.6889052	-5.0857863	3.4442065	8.905182
732	Jubillee	USDA	19534	PI	589725	domestica	11.7575445	8.882039	-24.660305	-16.717817	-8.962149	15.630865	-1.076868	10.140701	4.5290637	-7.9694405
881	Julyred	USDA	5005	PI	588942	domestica	0.049279723	22.680225	-13.010687	-4.293742	-0.13250665	4.1095076	7.885181	4.867263	3.198307	7.974803
834	June Wealthy	USDA	9775	PI	589131	domestica	3.795271	15.677094	8.580994	8.152112	9.30819	-20.939306	-11.77498	-11.11237	-4.7471876	0.14086463
906	Kaiser Wilhelm	USDA	18088	PI	589564	domestica	12.900008	-2.8984349	12.060626	-6.715426	-6.860144	6.5460763	-9.004829	11.775515	-4.77803	-19.383867
897	Kamsomolez	USDA	10773	PI	589169	domestica	-11.279735	0.65876687	11.544046	6.9045615	-1.5427767	-1.1529193	-10.1440115	7.563866	8.387058	-5.7533555
749	Kandil Kitaika	USDA	239940	PI	322714	domestica	-24.763475	4.3313084	5.4469323	15.504787	0.79282814	1.1644144	2.3595812	-9.12633	-8.075227	4.7215443
793	Kandil Sinap	USDA	562967	PI	613948	domestica	-36.1127	-10.88004	2.463598	0.14062889	-3.6616864	3.3454792	0.8703661	-3.0753484	-0.031970143	1.3131086
787	Kanorkowa	USDA	197620	PI	259449	domestica	26.379803	-31.96067	-12.469173	21.433924	5.978836	6.2461047	9.827822	-5.364833	2.1235461	0.06250775
775	Karastojanka	USDA	331998	PI	437062	domestica	-29.405014	-8.884486	2.3217833	-5.1585035	-5.3875318	2.2347856	2.9764934	1.6516911	-1.8293006	-1.8436027
893	Kardinal Bea	USDA	18117	PI	589568	domestica	-2.8610044	9.186735	25.292698	5.1603637	4.32517	-4.0726075	7.8039107	15.754318	7.527018	-25.526827
755	Karmijn	USDA	17148	PI	589436	domestica	18.703215	-3.9812634	19.938263	-43.160892	19.1528	-27.659004	10.920922	-2.1690252	4.1820006	9.589575
882	Katja	USDA	17567	PI	589492	domestica	1.9165539	5.099394	22.133177	-27.194159	9.658444	-9.122196	16.801804	0.36722824	9.472509	5.599484
884	Kavlas	USDA	128324	PI	104799	domestica	-6.31035	15.325018	19.68164	18.42801	-6.163681	1.5988588	2.903845	-3.688512	3.9876692	-8.11147
829	Keegan's Crab	USDA	171048	PI	203814	domestica	4.247482	2.1701298	13.885788	-6.244244	-7.684693	4.538977	4.101583	-3.2316997	-9.112891	-2.9227178
886	Kelly #1	USDA	7776	PI	589049	domestica	30.178097	-37.32717	-18.502771	26.339277	-2.0550578	-6.7835145	10.917121	-2.0630639	9.716838	9.383739
874	Kemp	USDA	172770	PI	206030	domestica	5.473913	3.2245255	11.006968	-3.8033805	-10.796844	5.9182496	-3.3319163	-1.2130502	-3.4634922	-1.682833
729	Kendall	USDA	6806	PI	589000	domestica	-12.207552	25.77986	-25.364923	-7.1975064	1.0153794	8.651737	7.5708275	-2.8620553	20.126093	-0.8950248
892	Kerry Pippin	USDA	200104	PI	264557	domestica	5.3859777	2.084187	13.30272	-6.5932045	2.358482	3.361149	2.2177255	-13.061306	-2.765096	-8.113877
753	Kestrel	USDA	17652	PI	589504	domestica	2.9902303	2.5229027	-21.477585	-11.793925	-4.8420787	15.9901495	-10.594407	34.623634	9.023945	11.225706
820	Keuleman	USDA	18316	PI	589590	domestica	6.747423	1.7179224	8.1655855	1.6959906	-14.624484	12.662598	-2.3163688	-9.070198	5.142932	-2.1772392
891	Khashabi	USDA	221718	PI	292134	domestica	-56.304142	-16.014215	-5.334367	-3.3024313	-4.3128214	4.2843947	1.389927	-1.147463	-3.815802	1.6798722
895	Kidd's Orange Red	USDA	189946	PI	247026	domestica	18.792917	-19.169937	1.9909889	-17.467398	-12.624692	-31.105461	31.64489	3.0308254	2.1772106	12.706845
817	Kile	USDA	294444	PI	392308	domestica	27.509222	-39.789253	-17.16234	23.184467	-0.8416066	-7.5692196	13.589694	-0.85041606	4.8924522	4.064421
152	Kimball McIntosh 2-4-4-4	USDA	9428	PI	589122	domestica	4.0551915	39.248573	-51.915897	-22.927155	-8.521635	24.991728	7.8246937	-0.9857026	8.767792	-6.3873577
760	King	USDA	3555	PI	588833	domestica	19.958874	-4.5802064	9.687064	-9.40342	-2.2034621	-13.289956	-13.637559	-2.5126505	-1.0417016	-4.6251397
706	King Cole	USDA	192889	PI	249925	domestica	-6.390898	-6.8454776	-0.31607583	-14.010402	5.2516217	-15.549243	-29.427507	-15.9137745	10.521487	2.0514128
813	King David	USDA	10527	PI	589156	domestica	26.302427	-12.696834	-7.8051724	-6.5373135	-13.014895	-23.839079	-15.419786	-12.232314	9.104913	3.26352
909	King Edward VII	USDA	18915	PI	589678	domestica	10.619452	-2.7294195	12.199379	-6.4788775	-7.962517	9.611401	-0.7236441	-3.7578304	-4.7286816	-4.5014157
705	King Harry	USDA	151828	PI	175010	domestica	5.7853312	-10.77972	12.256086	-2.570087	-7.299606	10.896161	-20.635906	35.60108	-3.4291933	20.336866
873	King of the Pippins	USDA	18901	PI	589676	domestica	11.226931	-7.1380105	21.488968	-12.703241	-10.541051	12.380467	-1.6066619	12.464401	-9.85045	-14.998273
807	Kingjon	USDA	24793	PI	590150	domestica	22.58247	-6.902634	-0.12771285	-25.529213	10.697736	-33.693714	-50.39128	-24.822292	18.946047	0.7777493
841	Kinsei	USDA	22227	PI	589944	domestica	28.244003	-41.376648	-24.389513	25.729813	-3.3656104	-7.937675	14.055824	-6.743811	5.3828344	3.5098653
772	Kitaika Zolotaia Ranniaia	USDA	222194	PI	292930	domestica	-15.798062	19.33099	15.615539	22.987446	-0.09738409	-12.150885	8.917428	2.647217	15.40279	7.7876
809	Kitanosachi	USDA	24813	PI	590154	domestica	15.836075	-12.129617	-2.8609247	-8.723102	13.481171	-3.8895907	-14.730766	-7.5792356	9.981145	-0.18730234
853	Komlensk	USDA	287725	PI	383512	domestica	-21.295067	20.99355	12.709966	22.92309	6.3824377	-9.727595	1.3493744	4.6688013	11.650896	0.7487067
163	Koningszuur	USDA	483014	PI	188517	domestica	5.3650017	0.80220413	20.95456	2.5704656	-9.736013	13.588357	-0.05866104	-4.5809546	10.95407	0.34159902
720	Korallo	USDA	22019	PI	589919	domestica	13.361496	-1.1443733	29.784561	-53.43225	24.122288	-24.849703	37.644665	6.884829	-8.849653	16.591654
754	Korei	USDA	168806	PI	199527	domestica	29.026672	-39.230618	-14.168794	23.186327	-5.0243783	-4.451717	12.878777	0.787146	0.09409817	2.468907
157	Korichnoe Polosatoje	USDA	17566	PI	589491	domestica	-20.141962	20.096886	22.362438	27.414692	8.117133	-13.871228	7.8130255	8.657842	18.455727	-5.036748
773	Korobovka	USDA	287726	PI	383513	domestica	-23.834482	21.983541	17.55966	15.9948015	7.782502	-13.27594	3.7999265	4.2271976	15.100044	4.7880774
899	Kosmonaut	USDA	277040	PI	369714	domestica	0.8572322	7.464558	24.405931	-13.585663	12.508682	-7.045376	13.059174	-2.3115146	12.35477	2.9334993
707	Krapchatoe	USDA	222599	PI	293889	domestica	4.878944	7.5377545	5.0239882	-0.44714642	8.140511	-20.764982	-27.623146	0.13903487	21.914566	-2.2177134
751	Krievu Rosmarins	USDA	199439	PI	262970	domestica	-13.1045	17.299086	13.462285	24.467773	3.8411305	-8.485285	4.209411	8.393808	14.084631	-5.0533524
814	La Paix	USDA	18362	PI	589598	domestica	15.302891	-3.1852033	9.069768	-11.391703	-3.7402582	-0.9886373	-8.058422	0.41169804	-5.2927303	0.28137198
142	Lady	USDA	7901	PI	589053	domestica	-41.58207	-0.24561776	-17.10237	-6.8472757	-2.3699706	7.12595	-1.0129739	2.7687507	-0.53961307	-5.2804585
774	Lakeland	USDA	11159	PI	589186	domestica	8.101171	13.776419	10.549454	17.316303	6.8324924	-21.412775	-13.483069	-9.255815	-15.804805	8.095281
849	Lamb Abbey Pearmain-A	USDA	168732	PI	199418	domestica	8.462174	-6.6222234	10.916871	-10.713111	-5.8484025	7.194223	-3.9597137	6.8811517	-14.08873	-11.083983
789	Lande	USDA	140211	PI	162724	domestica	5.1503496	-1.4856435	11.588435	-3.339516	-7.6731043	11.839132	5.117849	-2.9752345	-0.7853628	5.7345834
876	Lane's Prince Albert	USDA	19090	PI	589701	domestica	10.790116	0.3719221	7.470009	-6.3511763	-11.9910145	17.94604	-5.850519	3.9218218	-10.743462	2.963786
870	Langworthy	USDA	139575	PI	161851	domestica	8.4584255	3.6596687	7.7718444	3.560413	-3.6931202	14.518447	4.295098	-7.5324826	-1.6142055	11.801655
880	Late Strawberry	USDA	8186	PI	589066	domestica	4.7908916	-0.84015083	3.7883465	-0.74369615	-5.2148523	1.0734128	-3.1278214	-6.624033	-6.781956	3.4240294
731	Launette	USDA	140215	PI	162732	domestica	-5.0854654	10.126108	12.282543	9.251724	-4.785587	18.091593	-0.3968146	-14.696254	-5.5672326	15.999913
713	Laxton's Fortune	USDA	133186	PI	127009	domestica	10.833	15.356868	17.809015	-14.038076	25.2857	-30.800255	1.2526797	-0.84092957	-13.901471	13.394022
762	Le Bret	USDA	19008	PI	589690	domestica	18.193535	-11.298866	-4.1257715	8.121245	-9.676899	-2.7019057	8.568661	0.19430661	-8.28526	-3.1435041
790	Lemoen	USDA	139431	PI	161407	domestica	-0.06946932	0.3519918	14.656307	-0.20127003	-9.5952215	6.9000316	-4.2063165	-8.308811	5.27204	-6.6935973
861	Lemon Pippin	USDA	138056	PI	157731	domestica	13.249792	-8.226187	13.79878	-12.023313	-9.305313	12.955317	2.8118186	-0.932255	-8.732796	-1.4097426
711	Leyda	USDA	260648	PI	349325	domestica	-3.1529822	0.2756624	5.3495297	-2.939836	-11.0041685	5.30905	4.888504	3.5884466	12.6002035	-0.0799296
743	Liaofu	USDA	97029	PI	644170	domestica	-1.3244951	-2.4164288	9.514991	-1.2896191	-6.207908	2.6115701	2.562216	1.0062833	-2.7550855	-12.523694
801	Liestnaya Antonoffku	USDA	104525	PI	35636	domestica	-14.3916445	20.543451	15.008054	28.018278	4.9957304	-6.424651	2.7481744	5.3311677	20.315351	2.1552444
868	Linda	USDA	7355	PI	589032	domestica	6.537142	13.8566475	2.6992965	3.0600085	4.5805745	-17.512857	-16.41454	-4.0246673	6.8192883	0.62131184
719	Lindel	USDA	17455	PI	589475	domestica	17.362358	-13.099102	-10.514156	15.11165	-17.922966	-26.822136	-2.1475818	-0.930906	3.7028205	8.230855
811	Litevsky Jadernac	USDA	17905	PI	589536	domestica	-14.708981	12.954202	14.038084	15.747489	1.9658592	-3.6349485	-1.1201248	-8.746545	8.767357	-5.1285577
767	Livadiyskoye	USDA	18063	PI	589560	domestica	12.627918	-11.390327	-1.6624873	8.36491	-27.215958	-9.085563	5.1877694	-3.681566	-4.995846	-3.8593996
888	Lobo	USDA	135663	PI	143180	domestica	-5.5177035	30.99278	-22.160608	-7.4582624	3.4400437	10.785077	3.901839	2.5223467	18.954483	-13.017053
726	Lombart's Calville	USDA	22029	PI	589920	domestica	14.399506	-6.692444	8.990041	-10.628105	-8.817915	8.531566	-6.351449	-1.6401874	-3.5449278	-14.395083
866	Longfield	USDA	23373	PI	590024	domestica	-13.466657	12.832616	14.223542	15.555534	1.9734536	-3.2914174	-0.8141916	-8.321129	8.041727	-4.4147325
804	Loop Giant Spy	USDA	11928	PI	589207	domestica	12.361674	-14.781166	4.890482	-7.2197404	-7.760311	10.365312	-30.51805	66.3681	1.6287262	21.05072
727	Lord Lambourne	USDA	4286	PI	588884	domestica	3.6159134	9.437386	20.457312	-20.616095	8.458525	-2.433647	15.7600355	1.801603	6.0862613	8.895206
828	Lord Seedling	USDA	8119	PI	589063	domestica	2.7032402	-7.9000525	6.244738	-5.5401115	-7.1853275	6.7287	-4.8694906	-4.2948956	8.346514	2.2794304
1030	Lorna Doone	USDA	139565	PI	161840	domestica	4.0401435	1.2404306	26.19354	-39.8113	18.858028	-20.405205	30.73133	12.712657	-0.005903686	5.509415
1094	Lovell	USDA	13799	PI	589298	domestica	-11.248717	27.937603	-18.444393	3.9481957	-2.2122035	6.699443	0.83515567	1.7926799	20.999311	-7.58731
1116	Lowry	USDA	10412	PI	589150	domestica	9.042815	-7.4381475	-3.286312	-2.4732661	-9.670545	3.8860903	0.67853904	3.9011781	-4.5579457	-5.424573
913	Loyalist	USDA	24863	PI	590159	domestica	12.682002	3.691583	5.5023756	-1.5148814	-2.101583	-7.3459406	-20.329334	3.2354705	5.7218843	-10.204058
1043	Lubec #1	USDA	17845	PI	589529	domestica	0.33843237	1.8559383	17.043541	4.8330526	2.3414361	-4.749403	1.3714001	5.1636944	14.352085	-19.664316
918	Luke	USDA	15717	PI	589365	domestica	6.8461847	1.553977	10.622085	-9.757788	-4.9084888	11.022623	-4.6728425	9.528651	3.285759	15.025309
1004	Lurared	USDA	22368	PI	589967	domestica	25.429615	-19.654745	-13.22392	-3.600223	-12.915895	-36.75011	-12.889951	-14.202371	7.800921	9.561574
922	Lyman Prolific	USDA	8580	PI	589086	domestica	-8.027018	5.2689257	13.980562	2.6471112	4.2401047	4.5964713	2.6192858	-0.007828824	2.8705833	5.3156986
915	Lyons	USDA	10827	PI	619161	domestica	15.903085	-4.0683374	-9.557304	20.018593	-15.372917	-36.041115	-7.650211	-3.8107147	-2.0804749	15.102251
1049	Magnolia Gold	USDA	10471	PI	589153	domestica	6.5658426	-11.205544	11.639909	-2.898015	-6.5487266	11.147567	-21.424458	35.301548	-1.4729234	19.610817
1001	Maharaji	USDA	331999	PI	437063	domestica	-0.86639553	2.6099257	6.925617	4.692182	-12.772386	19.016422	-0.21345745	-4.177919	-1.7104906	8.132078
1017	Maiden Blush	USDA	9113	PI	589105	domestica	6.823273	4.9950986	9.59933	-10.509521	-4.769624	11.145897	7.7489395	3.3514798	-13.738809	-8.508786
1053	Major	USDA	136159	PI	150649	domestica	-0.505219	1.8094227	13.514543	1.6856383	-13.536002	19.551113	-1.9333264	-12.766881	-3.1261547	14.368249
1057	Malabols	USDA	199433	PI	262964	domestica	-12.826463	9.276517	15.931326	11.205205	-2.1301458	-2.172058	4.4260726	-0.8559106	6.7141247	-8.235255
949	Malinda	USDA	12498	PI	613817	domestica	5.8103237	-0.32749507	10.236918	4.370191	-1.4523956	2.6470177	-3.2600384	-10.373504	-10.720243	9.568296
1102	Malling Kent	USDA	17595	PI	589495	domestica	2.0883734	1.547873	25.645607	-30.431013	20.221708	-13.976551	26.146767	14.535513	0.40526828	-6.1724124
1031	Malt Bagaevskii	USDA	522645	PI	613938	domestica	-17.378143	25.275793	18.234152	28.427692	6.484016	-7.6203356	1.9314088	1.0665586	15.761747	-2.2187405
1121	Manche Rouge	USDA	140204	PI	162716	domestica	5.2621202	6.1280518	15.011498	8.321495	-11.472365	14.763146	-4.162548	-18.427134	1.7772071	15.440341
977	Manitoba Spy	USDA	14902	PI	589345	domestica	0.069320984	13.645503	12.674897	14.431349	2.308548	-5.571108	-13.042228	29.557066	-6.903811	13.500877
1054	Mannington Pearmain	USDA	135321	PI	141240	domestica	14.078055	-14.843103	8.738454	-10.628996	-4.820559	4.129911	-8.3039665	8.315526	-12.47792	-24.070364
995	Mantet	USDA	15738	PI	589367	domestica	-3.8480685	32.577477	-9.901437	10.038839	3.4458964	-6.4645495	4.4004145	3.4528875	-0.14623533	7.31139
948	Mantuanskoye	USDA	18021	PI	589553	domestica	20.179264	-4.3823686	6.1368337	-17.986145	6.0075793	-11.032733	-28.569931	-12.673235	15.225077	-1.1448233
1033	Marachal	USDA	9593	PI	589128	domestica	-3.2931492	5.46983	7.9946666	5.976744	-8.066971	7.5816708	3.8640113	-8.191399	3.3148937	11.412642
1022	March #1	USDA	10797	PI	589171	domestica	9.38492	-0.87976456	11.496148	-5.881472	-6.2127867	5.7119637	1.2296929	0.15572484	-4.2554946	-0.03254068
1098	Mariborka	USDA	208605	PI	280015	domestica	24.478752	-6.374892	13.997906	-22.183949	8.248043	-13.180699	-24.545341	-8.038585	11.257513	-1.3892043
1041	Marin Onfroy	USDA	151027	PI	173982	domestica	3.4559617	6.735546	20.063097	0.65819913	-11.574091	16.9264	-5.861601	-11.085058	1.0238146	9.842716
928	Marquesa	USDA	96213	PI	613965	domestica	24.57981	-19.714676	-15.301196	-0.5470438	-7.1283927	-9.820716	-10.555509	-7.167536	-8.89745	1.363086
148	Marshall McIntosh	USDA	6796	PI	588998	domestica	4.989131	40.073772	-52.654263	-23.50462	-8.514446	25.99872	7.6482105	-1.4652778	10.264807	-6.6422067
1060	Martha	USDA	8076	PI	589061	domestica	-13.330702	27.045877	10.312248	27.246866	10.586996	-7.041046	-0.6772472	1.3882611	-26.566608	4.0732465
1123	Maude	USDA	19471	PI	589714	domestica	-3.2668009	28.29761	-24.612051	1.8055227	1.448583	8.209998	1.3624116	2.149041	1.068764	-6.8006544
1039	Maunerbe	USDA	140202	PI	162713	domestica	-0.5527056	0.5937447	8.222389	-1.6162933	-14.602443	12.890846	0.2733209	0.060783084	-3.5817406	2.5734622
1007	Maunzenapfel	USDA	254932	PI	341745	domestica	-1.4307603	2.1762254	12.155965	2.803282	-9.312156	11.593102	0.47800186	-6.461174	-5.5599823	5.376213
1069	McClintock Grimes	USDA	9504	PI	589124	domestica	20.879032	-26.886917	-2.428162	7.6319876	18.242947	17.658043	-6.4705687	1.7763382	-5.387464	-3.7374084
207	Medaille d'Or	USDA	18993	PI	594108	domestica	3.8491485	-2.5061636	16.184946	-5.2173285	-14.284729	13.910051	-1.7688819	-14.891396	0.12745534	13.183926
1085	Medina	USDA	17878	PI	589531	domestica	18.010422	-18.788992	-13.763434	3.1212466	-31.368471	-21.316103	8.322642	-6.5775223	-12.078174	2.4718993
221	Megumi	USDA	11012	PI	589177	domestica	21.556995	-5.638757	3.190439	-19.472134	4.0545197	-20.217817	-29.200897	-12.48263	6.057494	-0.9843149
1103	Melba	USDA	9226	PI	589112	domestica	-4.5727954	46.306683	-25.309288	3.9062421	6.6545773	4.349993	8.342056	11.598323	14.725802	18.141651
1122	Melon	USDA	255474	PI	342430	domestica	5.7358327	-4.772941	-2.1650352	-8.424727	-7.3006835	5.491841	-11.947472	8.557075	-5.474561	-4.2801414
800	Merton 778	USDA	19155	PI	589709	domestica	-7.3632703	-5.852809	8.037112	-4.4726286	-8.917077	3.2620418	-12.660942	33.180702	-1.8457648	9.100335
1023	Merton Beauty	USDA	172618	PI	205460	domestica	3.521227	0.7718826	25.31458	-40.415375	19.631283	-20.57598	30.676	11.937236	0.38396657	4.8318486
939	Merton Delight	USDA	172619	PI	205461	domestica	4.804345	4.072693	9.637522	-24.20224	9.134806	-10.946678	16.374065	0.33840737	-0.1441642	4.1065807
1021	Messire Jacques	USDA	140095	PI	162505	domestica	6.5798306	7.9523826	18.929577	1.269922	-11.377008	15.430491	1.0479183	-7.9355617	-0.14244528	17.25033
1010	Metais	USDA	151029	PI	173983	domestica	8.357676	7.9579263	12.710597	9.197507	-13.584156	25.468771	0.6206147	-19.233553	-0.08432223	14.819495
1120	Michaelmas Red	USDA	22228	PI	589945	domestica	0.83729374	20.030485	-18.84817	-14.2245865	-0.42773244	5.7021923	2.8597114	-1.6806457	8.881828	-4.105963
946	Middleton Fameuse	USDA	7634	PI	589042	domestica	-7.9691505	9.875917	-13.957853	-7.01887	-6.5523686	10.357979	-1.0134892	-3.1448023	13.720285	4.0065618
1080	Mill End	USDA	229877	PI	307506	domestica	28.082731	-41.466953	-18.550364	20.586079	-3.8697684	-10.341137	15.155769	5.388417	6.6848907	8.248647
1044	Milton	USDA	6156	PI	588956	domestica	13.160008	-0.26331708	-1.7847475	-15.963511	-2.9932935	-1.4147571	-8.116493	-11.265432	-27.595425	-2.8040287
1230	Milwaukee	USDA	12138	PI	589216	domestica	1.645247	16.330042	9.154278	18.709164	7.354281	-8.6719055	-8.138544	7.403197	-26.429514	-2.1005874
1066	Mingan	USDA	189018	PI	244724	domestica	3.4784632	-10.685922	11.8539505	-4.264801	-11.148673	12.073722	-3.589361	7.072176	-4.655635	-11.417602
958	Minister von Hammerstein	USDA	133876	PI	131007	domestica	4.199477	-5.918406	11.608321	-5.241323	1.5401936	-8.036512	-1.6768541	12.025409	5.109675	-20.153318
986	Minnehaha	USDA	7339	PI	589030	domestica	4.5595927	16.387264	-6.305219	10.027292	5.7724285	-14.945958	-19.08635	-9.07063	-14.516066	1.9637254
1093	Mio	USDA	186422	PI	238074	domestica	-2.8925536	13.214584	16.526218	3.2767308	6.152147	-5.864436	4.302318	-2.5790296	13.159644	-6.2639294
964	Miron Sacharanij	USDA	136936	PI	154164	domestica	-21.131844	13.396482	14.035663	16.060768	3.4371436	-3.313423	5.523169	2.3354313	9.84863	-2.8403225
966	Mislimka	USDA	851	PI	588746	domestica	-22.079536	-1.9050171	3.4039757	8.820209	-1.4870816	2.7154782	5.2680407	-3.2714	-4.675274	8.862097
980	Mitschurins Samenloser	USDA	136937	PI	154165	domestica	-15.799878	31.52712	18.8761	28.553205	16.030277	-20.611958	4.0304213	13.382721	-8.118435	-18.704752
962	Mleevskaya Crasavitsa	USDA	17985	PI	589548	domestica	11.424275	19.02124	-14.061745	-18.297304	-8.534952	17.21797	2.5346036	6.77887	2.553792	-11.075934
177	Mollie's Delicious	USDA	6585	PI	588981	domestica	19.28365	-16.209435	-6.2108364	10.106288	21.001463	-0.041151628	1.3568617	-7.0339837	-8.067604	-3.6194892
1016	Monmouth Beauty	USDA	7679	PI	589045	domestica	1.0532215	3.3545754	5.9486957	-8.489019	-5.9484653	2.6788192	1.8234991	-3.2085028	-6.726854	1.6823181
183	Monroe	USDA	2152	PI	588772	domestica	19.452269	0.4008479	2.7506433	-23.930243	6.053466	-19.189682	-27.888618	-20.319288	-3.4403977	0.48306942
929	Montgomery	USDA	13118	PI	589256	domestica	2.4267132	6.657771	4.1164565	-6.50199	-7.631303	6.97796	1.3125134	-4.0110598	0.547407	-3.1016126
916	Morden 363	USDA	12518	PI	589234	domestica	8.348422	34.443565	-6.113328	11.716381	12.233232	-10.668546	-7.205619	1.9707804	7.396072	17.73412
1109	Mother	USDA	8437	PI	589077	domestica	15.032705	-2.974275	9.0196705	-11.699148	-3.7998042	-1.173151	-7.833487	0.6323675	-5.2902822	0.61340916
1078	Mottais	USDA	140216	PI	162735	domestica	7.637205	7.872341	11.718766	8.594277	-12.292019	23.238434	1.207736	-17.031404	-3.66524	15.560588
1095	Mr. Prothero	USDA	133128	PI	126887	domestica	4.421298	-0.18456876	11.468399	0.31328747	-9.283215	8.262889	-0.6872552	-9.322438	-0.5109814	3.5527873
942	Mucina	USDA	13819	PI	589300	domestica	-2.8166416	8.462692	11.712647	14.723642	-1.4605969	0.82816917	1.5026261	7.3907976	13.155234	1.5202845
1012	Murasaki	USDA	21341	PI	589855	domestica	23.81866	-20.650627	-12.45081	-0.54411095	-15.211123	-31.548977	-11.177673	-5.9090004	6.2954936	-2.1764376
990	Muscadet de Dieppe	USDA	17580	PI	589493	domestica	1.7187753	17.201496	19.403147	4.234257	-10.015743	15.077023	1.9278772	-16.017231	-0.9344196	11.590301
963	Mutsu	USDA	180449	PI	223602	domestica	28.953714	-36.450584	-10.752033	18.784113	25.731077	18.45807	0.57341725	0.7004011	3.0990489	-2.0208158
999	Muz-alma	USDA	99624	PI	30326	domestica	14.080961	-4.44825	14.78668	1.2729225	-5.997604	12.860661	-6.992071	3.2404473	-4.228832	0.7343238
1032	Nanny	USDA	133893	PI	131215	domestica	10.861696	-6.8354955	8.882035	-5.723051	-8.745215	9.46374	-7.407198	7.847392	-2.7104466	-8.786064
1070	Nanot	USDA	139527	PI	161763	domestica	-5.8572454	3.341515	11.125163	9.443202	-7.314196	13.416584	-0.2563763	-0.8758289	-4.63189	11.834869
1115	Narjadnoye Crysmskoye	USDA	17948	PI	589542	domestica	15.799355	-14.556548	-3.3562648	10.486184	-32.464336	-12.598261	10.761318	6.4419103	-3.2885785	-2.3488634
925	Nehou	USDA	152072	PI	175544	domestica	17.628012	-5.874781	8.63237	-1.9202958	1.3456501	12.397392	-5.1585402	-4.067697	-3.8974528	1.0693209
971	Niagara	USDA	10247	PI	589145	domestica	-4.4098735	25.030628	-24.380125	-11.272438	-9.547379	11.649505	9.121133	-1.0023685	12.207359	-2.4429946
1108	Nico	USDA	18372	PI	589600	domestica	-4.6261225	15.421608	10.062919	12.306238	-3.9449437	0.5123489	5.318527	5.157761	12.117276	-12.174733
1301	Niedzwetzkyana	USDA	112249	PI	589287	domestica	-76.56542	-20.466948	-12.90634	-6.386678	-0.59365314	-2.2146611	-4.185897	-2.4961011	-5.0530996	2.1533363
1302	Niedzwetzkyana	USDA	104744	PI	589857	domestica	-75.639404	-19.977812	-12.983905	-6.7875514	-0.69174045	-2.0645325	-3.9859369	-2.127992	-4.5579367	1.9846907
1034	Nitschners Erdbeerapfel	USDA	136938	PI	154166	domestica	-6.9299283	7.929813	14.682574	17.015703	-6.7510333	0.9630094	5.3482103	-4.3944125	6.2182107	-10.385738
994	Nittany	USDA	3025	PI	588810	domestica	21.853796	-28.926981	-9.396034	13.1590605	14.946934	17.307009	-2.6385157	4.3273506	-2.474315	-5.6543465
1047	No Blow	USDA	9101	PI	589104	domestica	6.0265384	-1.7507843	7.3881803	4.298803	-8.109066	5.3045206	-0.52735835	-3.5958595	-6.6696563	-0.78356475
1026	Noel Deschamps	USDA	151031	PI	173986	domestica	7.335478	4.101213	13.81238	0.07427445	-8.159804	21.201935	-6.9244623	-15.199688	1.2670075	5.2241464
1118	Norda	USDA	17637	PI	589501	domestica	6.165826	14.385072	12.974699	19.293589	11.019821	-13.921631	-2.9058433	-6.733213	-9.954405	8.057643
1029	Norfolk Royal	USDA	132330	PI	123729	domestica	-12.996447	19.099098	8.272702	19.763325	-0.31647986	-4.4213977	3.6174	-4.7324696	-3.9655776	4.4146833
1061	Norhey	USDA	17651	PI	589503	domestica	-15.889582	21.870352	13.179032	29.689718	8.457319	-10.605863	-1.557088	4.731528	-10.453613	0.43008664
967	Norland	USDA	17496	PI	589481	domestica	-10.462809	30.984327	-3.443075	17.022242	3.3510425	1.9501894	2.6181867	6.614454	12.321886	16.775486
1079	Northern Lights	USDA	24896	PI	590171	domestica	1.2693508	15.176631	6.240387	28.24997	12.141675	-12.154102	-2.368532	1.7430742	-17.503775	18.096077
136	Northern Spy	USDA	4166	PI	588872	domestica	12.017276	-14.486228	6.0734854	-7.175038	-8.566652	10.230304	-30.221983	66.929825	0.10748716	22.173218
933	Northwood	USDA	18705	PI	589647	domestica	11.887895	-3.707883	11.331478	-2.507908	-6.778597	8.364252	-7.1312447	5.1143637	5.2700768	0.14510356
1050	Notaire	USDA	134828	PI	137094	domestica	-0.528273	2.5130982	9.811298	1.3865737	-15.594561	6.480783	-4.8854065	-6.6013985	6.289258	-6.635414
139	Nova Easygro	USDA	3626	PI	588838	domestica	11.782725	2.751142	-27.944769	-3.1952496	-19.413921	-14.1980715	-8.937548	-4.0755067	3.2128673	1.1412902
952	Novinka	USDA	17984	PI	589547	domestica	18.04657	-16.701864	-4.9541125	12.267216	-32.591843	-16.697191	12.453842	1.5498949	-4.216472	-0.47557205
173	Novosibirski Sweet	USDA	17470	PI	589478	domestica	-13.696907	13.091102	5.9672813	18.349667	1.6813613	-2.3788764	-0.08031625	-0.34208998	9.090815	-0.5796561
1035	Nubeena	USDA	229849	PI	307380	domestica	4.743827	-3.312847	12.390012	-12.680561	-3.2110274	8.400523	1.5201296	3.0302339	-4.254795	-14.460946
1073	Nugget	USDA	17000	PI	589430	domestica	14.521756	-4.5014687	26.767374	-47.843384	25.739025	-21.493307	35.363876	6.500609	-7.955714	15.538032
1112	Obilnoye	USDA	18022	PI	589554	domestica	11.870532	-8.321583	7.8835506	-7.5460067	-7.026393	7.814758	-5.81945	11.770808	-10.618372	-10.5177555
1002	Odin	USDA	208410	PI	279645	domestica	21.01966	-18.976786	3.0579417	2.2989779	30.262377	3.983136	16.155464	3.8018408	13.731565	-6.995601
973	Oekonomierat Echter-meyer	USDA	118171	PI	78170	domestica	-50.74496	-12.180203	-3.8807049	-0.27698946	-0.36750704	5.1731696	-1.2068114	-2.8291192	-7.499157	6.0968595
1064	Oetwiler Renette	USDA	134396	PI	134809	domestica	1.4690537	-1.151575	10.885659	-1.2482611	-10.631991	3.3589294	5.1271048	-3.4601307	-9.536779	-6.433485
1089	Ogden	USDA	17005	PI	589431	domestica	-5.6359944	28.648506	-22.518822	-1.8943598	-4.8750424	16.555265	4.8907156	-4.198701	16.014791	-3.5374079
937	Ohio Nonpareil	USDA	21314	PI	589852	domestica	16.007034	-5.292335	2.4500935	-10.246772	-1.5616884	1.8180093	-19.067661	26.572987	-15.589893	6.7012506
993	Ohlson	USDA	10898	PI	589173	domestica	1.5414693	21.31724	8.294184	20.628435	5.264734	-11.6384325	-6.2609076	5.0706615	-30.067007	-3.9884253
1013	Old Pearmain	USDA	24708	PI	590133	domestica	9.525965	-1.7482271	9.620977	-12.517767	-8.386439	0.16855533	-1.1199156	-3.4445174	-7.0798593	-4.318169
1114	Oldenburg	USDA	18075	PI	589562	domestica	-6.5681434	10.2176285	23.288202	1.5369365	4.009556	-9.890879	10.002433	3.730127	15.249497	-21.096298
924	Oliver or Senator	USDA	23367	PI	590022	domestica	6.350666	-10.851806	-1.6830527	1.9504048	0.14198765	2.9753993	-1.1823022	5.275378	-9.465179	-7.627964
1097	Oratia Beauty	USDA	168846	PI	199692	domestica	-1.0186656	4.683779	13.188172	3.709806	-10.81537	13.751145	-0.69454336	-6.3423214	3.177891	-1.1017766
931	Orei	USDA	168807	PI	199531	domestica	26.201801	-43.197212	-18.68263	21.475248	-5.442562	-9.190474	11.268138	6.241498	4.417647	5.77464
940	Oriole	USDA	21877	PI	589897	domestica	9.742975	18.457369	6.4493027	13.431929	15.399436	-15.953204	-11.7307205	-1.5700351	-7.36552	2.1902332
1015	Orleans	USDA	206778	PI	276567	domestica	17.681751	-12.27566	-5.1573844	0.93141246	-26.961176	-27.419695	11.696345	-5.4817863	-7.972967	1.7997887
1067	Ortley	USDA	13825	PI	589301	domestica	19.337067	-16.88371	5.4243994	-2.625105	2.2532406	12.26707	-5.0696793	8.674866	-13.924264	-16.093449
926	Oswego	USDA	7311	PI	589028	domestica	7.259873	-8.628706	7.6548643	-7.8390155	-6.992569	6.4393053	-20.353235	29.827291	0.11103099	0.9416722
984	Ottawa 271	USDA	17483	PI	589479	domestica	-4.3714747	38.141857	-9.160441	12.799156	13.113826	-13.596477	1.8560786	8.656859	-9.122792	11.30201
920	Ottawa 274	USDA	19492	PI	589719	domestica	-2.6417115	24.23009	-5.848474	3.2216682	0.8522194	0.045176174	8.287171	2.4078465	14.18743	5.9779673
934	Ottawa 292	USDA	14853	PI	589340	domestica	-2.8125827	23.405807	-4.0442824	3.4653382	0.40878674	-0.150234	8.212474	2.4183798	12.667652	6.6401153
1113	Ottawa 4	USDA	17413	PI	589471	domestica	-0.35911366	4.628136	7.62117	2.3688095	1.0859576	-2.362802	-4.074449	8.161026	1.7459086	8.253118
970	Ottawa 546	USDA	17271	PI	589453	domestica	11.638971	16.631418	-30.137424	-20.165075	2.6307025	3.6221588	-16.886997	-11.968082	2.6572394	-5.888696
1008	Oxbo	USDA	133290	PI	127703	domestica	-2.645056	16.336758	12.038455	22.85183	9.560368	-14.374246	-2.5410905	3.26934	-25.002975	-1.534652
182	Ozark Gold	USDA	6610	PI	588982	domestica	26.877085	-35.01524	-13.09695	13.069058	10.658088	1.4605954	-0.47918445	-5.124568	-3.0729418	1.2052191
186	Pacific Gold	USDA	22372	PI	589968	domestica	12.479299	-11.170027	9.345072	-0.24657822	5.1547594	3.1996706	-1.5611	1.4330052	-7.5468497	-10.271427
1014	Paide's Winter Apple	USDA	287727	PI	383514	domestica	-16.318422	15.406194	17.920729	16.791725	2.3786173	-4.386621	2.4277573	0.081260785	14.261959	-8.970347
1084	Paides Ziemas Abols	USDA	199438	PI	262969	domestica	-15.681793	15.679124	16.6703	16.36305	3.1587436	-3.8971786	2.648537	0.028708262	13.958555	-8.690604
1000	Paradis do Vayre	USDA	140096	PI	162507	domestica	2.8786206	-17.961296	5.824166	-5.1829715	-14.907486	6.741802	-10.444251	15.094721	-6.6793275	-12.839355
965	Paradiso	USDA	128364	PI	105388	domestica	21.766184	-25.310146	-1.6607934	2.971348	10.536882	16.298042	-19.64666	42.82568	2.41437	14.196941
1051	Paragon	USDA	7553	PI	589039	domestica	14.198671	-13.468097	-0.5103004	7.416499	-23.125496	-10.222486	8.486363	-2.7930424	-7.3359504	-6.9393773
947	Paraquet	USDA	132350	PI	123964	domestica	8.237582	-0.47845438	16.675402	-7.5593576	-0.064479865	2.9645648	0.17480901	-2.0185747	-2.4889038	-3.4269345
953	Patul	USDA	3297	PI	588821	domestica	-17.51086	-4.5103874	0.85026973	3.013428	-2.787753	3.985996	2.4876046	-3.8425841	3.025766	1.3678225
1082	Paulared	USDA	22378	PI	589969	domestica	0.30651054	49.21137	-23.805405	11.145266	12.135938	-1.7469778	2.4159722	2.0595677	-28.117065	-9.508088
932	Paulista	USDA	610646	PI	632625	domestica	15.895208	-11.025554	-13.813996	-5.9114404	-12.115026	-24.87875	-12.597323	-7.588697	-5.233294	2.9942884
979	Peau d'Ane	USDA	140217	PI	162740	domestica	6.5604563	0.19989122	15.621039	-1.603414	-8.672468	18.079903	-1.6567229	-9.6008835	9.084999	15.665531
1074	Peau de Vache	USDA	134730	PI	136489	domestica	9.652605	0.12547229	14.186253	1.8507746	-9.134586	20.926414	-0.16392976	-14.000308	0.040093884	12.70083
1058	Peck Pleasant	USDA	12708	PI	589240	domestica	10.122233	-6.3962855	9.226813	-11.267853	-8.2156725	8.907869	-7.706114	10.526439	-6.9894004	-7.6649823
1024	Pederstrup	USDA	128325	PI	104807	domestica	11.844992	4.705119	19.236385	-3.8014703	0.4792756	8.608098	-7.5295577	1.6791973	-4.9272485	-11.835153
1099	Pervenec Samarkanda	USDA	206835	PI	276718	domestica	-33.948917	-14.019509	4.0535445	-3.7228363	3.3340147	0.48675933	-0.055241995	9.681432	-2.1356664	-8.982544
138	Petrel	USDA	22380	PI	589970	domestica	-12.050358	22.621992	6.845995	14.926745	4.1425576	-7.7571735	6.8220725	12.744644	7.1247444	6.3223495
1065	Pewaukee	USDA	24912	PI	590177	domestica	9.749551	-1.2707636	9.086738	-1.9376518	-6.952257	2.3740246	1.0613269	2.4185808	0.73405784	2.6583657
1087	Peypring Cerueuko	USDA	17442	PI	589474	domestica	-18.88492	1.7590764	5.8075256	2.103572	-4.69983	3.0868952	-5.2167683	2.0194778	4.8289356	-5.4865975
969	Pfirsichroter Sommerapfel	USDA	18340	PI	589595	domestica	-6.2434998	12.987244	10.407029	10.033057	2.8821445	-3.3464668	3.8972223	-1.4463223	17.35244	-2.0100422
957	Piervomaiskoie	USDA	197624	PI	259453	domestica	4.636448	4.0073175	10.530185	-3.9196792	-7.4273467	9.094088	-4.8962626	-3.3549778	5.423184	1.6460682
983	Pigeonnet	USDA	18352	PI	589597	domestica	14.371674	-7.61865	11.3688755	-5.622868	-5.3985257	16.59042	1.9689391	-2.858565	-0.109225206	-2.5828533
189	Pink Pearl	USDA	6568	PI	588980	domestica	10.22378	0.44292185	11.317725	2.8883257	-7.5131207	8.531104	-0.06715635	-4.9969	-4.0098863	2.7946515
1009	Pixie	USDA	18979	PI	589687	domestica	16.58098	-7.706699	16.085928	-41.61067	17.277609	-23.75798	-1.0252973	-9.411982	5.7036448	1.3542498
195	Poeltsamaa Winter Apple	USDA	287728	PI	383515	domestica	-15.70075	8.853795	18.667421	10.207295	-2.563784	-2.1753697	2.009334	-1.3607421	14.014089	-14.959847
1027	Pohorka	USDA	722	PI	588745	domestica	15.154359	-0.51987773	18.73649	-32.29008	10.70996	-7.7933574	11.610262	22.343718	-5.807612	10.950486
1025	Pomme Cloche	USDA	134377	PI	134668	domestica	1.1717999	2.365885	10.333043	1.348656	-9.667186	6.8027067	4.211713	-1.8719815	3.4593549	-16.468666
1086	Pomme Grise	USDA	12820	PI	589242	domestica	-18.528109	-4.1597295	-6.398825	-8.505407	-9.194065	9.515557	-5.053608	6.138135	2.2332032	-6.7109447
972	Pomme Raisin	USDA	134378	PI	134669	domestica	-21.382874	-1.2685424	5.188513	-3.0697126	-12.189663	6.043009	-0.975216	-2.6145086	1.9144917	-2.5157428
945	Pomme Thoury	USDA	140133	PI	162548	domestica	3.3384168	9.688574	18.071693	2.9354086	-10.034282	16.78308	1.5314522	-20.54523	-0.80990183	7.452607
1046	Pommier Llorca	USDA	187593	PI	240817	domestica	-30.464516	-5.25325	1.9890089	1.2341969	-6.952853	-0.83259916	0.06375631	-2.807895	-0.14120992	-3.459192
991	Porter	USDA	12028	PI	589212	domestica	12.230331	-2.5327606	7.197896	-5.2693586	-8.504202	9.3320875	-0.23868605	-2.6395621	-9.19672	-4.422017
1003	Potomac	USDA	21313	PI	589851	domestica	14.153963	-11.791562	-3.7656682	-3.3074968	-5.1371627	-21.3038	-25.31349	-14.656601	1.1149095	-15.207201
1052	Pott's Seedling	USDA	133112	PI	126586	domestica	11.053026	7.920768	-38.94423	-5.6494727	-14.918131	1.100163	4.8235397	-3.3039825	6.768086	-7.3397417
985	Potter	USDA	294445	PI	392309	domestica	3.4896586	-1.5484682	13.691616	-17.793674	4.2738376	2.7399204	4.5256076	8.721507	-1.0175815	-15.493836
1107	Potter Cox	USDA	9577	PI	589127	domestica	13.128857	-1.8466723	29.240484	-52.97879	24.662102	-24.554409	37.21777	5.9239473	-7.0008626	15.187458
981	Prairie Spy	USDA	21882	PI	589898	domestica	8.992517	4.3119597	5.3122244	3.1067686	9.131418	-18.741285	-27.663725	-6.07086	-1.2935973	-0.53872746
998	Primate	USDA	12362	PI	589229	domestica	4.7537665	7.769222	9.274161	-8.892717	1.0487891	6.8261185	-1.2778846	-8.187367	-0.6779357	4.6358156
914	Primrouge	USDA	17156	PI	589437	domestica	12.701847	3.0601885	10.628991	-18.043879	14.027413	-19.470976	-20.386637	-17.565178	24.085415	-1.7812521
976	Primus	USDA	22041	PI	589922	domestica	14.675195	-2.2731147	19.174648	-23.242483	6.0575743	-7.966167	19.321445	2.833486	-0.34467348	3.65439
960	Princesa	USDA	96071	PI	613964	domestica	1.8255041	-13.611422	1.6905569	-16.784695	3.56249	-11.537268	0.29790404	-8.011306	0.17777723	12.680594
1081	Pumpkin Sweet	USDA	13121	PI	589257	domestica	8.184167	-1.760917	11.703877	-4.0084662	-8.11693	6.5278893	0.70993125	0.52922064	0.37677777	2.1381483
927	Pup's Jeannette	USDA	675290	PI	644189	domestica	9.503971	-5.94118	5.3772855	4.6973886	-7.5148826	2.6472871	-3.842347	-7.097382	-0.5404172	1.4768456
1077	Puregold	USDA	22361	PI	589966	domestica	35.27695	-46.350185	-17.17379	24.936287	44.84623	25.058939	3.9593189	-1.1120374	4.4195356	-1.1181091
1036	Purpurroter Cousinot	USDA	18339	PI	589594	domestica	6.7713017	6.6026783	20.049103	-1.9248916	-11.874584	6.6839046	-2.1124706	1.452559	5.5085998	-3.0649822
959	Qing Guan	USDA	95209	PI	644192	domestica	21.452902	-23.718262	-2.9072416	13.578588	19.246582	10.244242	0.5602826	-4.61245	0.75727516	-3.600611
1119	Quastresse	USDA	18231	PI	589579	domestica	9.858842	6.270436	8.421278	2.9565992	-12.278562	16.397152	-1.1317326	-8.722992	5.444193	-5.8589664
954	Quebec Belle	USDA	7505	PI	589036	domestica	21.695751	-21.848492	-7.3856773	6.9577827	-26.533741	-16.886225	-2.686798	31.491539	-0.17261267	17.08343
1088	Quindell	USDA	13836	PI	589303	domestica	17.730566	-12.2982235	-6.853335	1.2144234	-26.283144	-27.478827	11.891999	-5.7953773	-7.718435	0.9583862
944	Quinte	USDA	15660	PI	589358	domestica	-1.6455516	36.082493	-13.858912	9.540471	8.704344	-6.4052086	2.4414704	5.5781007	-7.092732	11.270339
140	Rambo-Red Summer	USDA	2738	PI	588798	domestica	10.843685	-3.9749405	4.5454626	2.1515384	-3.8080792	10.865904	-2.2394853	1.4887961	-4.8438196	-1.8517108
1126	Rambour Franc	USDA	18255	PI	589582	domestica	-3.1430502	-4.8895807	10.76497	-1.756035	-6.194652	4.918957	1.3733603	0.5569563	2.9962528	-0.3148838
1075	Rambourg d'Automme	USDA	134074	PI	132276	domestica	10.320382	-1.5454895	14.782792	-1.8749841	-11.472959	12.594029	1.4580865	5.070838	-9.617389	-5.051018
936	Ranger	USDA	15652	PI	589357	domestica	-3.8724802	39.295372	-5.9130163	8.665391	11.081187	-11.725987	5.8979516	10.301242	-4.483257	10.719744
1028	Razor Golden Delicious	USDA	9910	PI	589136	domestica	34.642883	-45.93388	-16.377455	24.777077	43.075325	24.426172	4.0101337	-0.8979625	4.336133	-1.1587707
141	Red Apple	USDA	135779	PI	143973	domestica	-13.967583	13.21294	13.042289	23.320732	7.7968516	-5.7630134	3.9313722	-1.5898019	17.621431	0.90704894
1111	Red Astrachan	USDA	7930	PI	589054	domestica	-3.4858854	9.680229	12.298958	7.5646453	-5.1456947	-4.1747293	7.556366	-6.1977334	17.404945	-9.5081
1100	Red Australian Rome Beauty	USDA	176065	PI	214080	domestica	13.316575	-0.15386483	-2.929544	-16.673328	-2.5154445	-1.3288289	-8.137287	-11.577419	-27.822989	-3.6965768
935	Red Baron	USDA	21889	PI	589899	domestica	16.753588	-0.81223214	-2.3884969	36.113876	33.5075	4.068542	-3.6672814	1.0828041	-21.469656	1.9410644
921	Red Belflower	USDA	200183	PI	264692	domestica	4.632287	0.12682743	10.471678	3.8319268	-14.497681	17.487686	1.1528862	-3.1434228	12.079182	-7.8596363
943	Red Canada	USDA	13240	PI	589265	domestica	16.19825	-9.083943	8.810823	-12.176348	-6.605349	3.1582785	-18.270533	5.0514536	-4.148074	-15.142942
1110	Red Canel	USDA	137677	PI	157211	domestica	-9.9480915	15.533473	12.771995	21.058638	8.187513	-7.028548	5.394621	5.658841	12.068295	-3.9601722
1071	Red Cinnamon	USDA	173597	PI	207636	domestica	16.839657	-9.718686	-8.2970915	2.4449477	-32.06996	-21.563961	5.457116	-9.722202	-9.659033	-4.566525
1048	Red Cox's Pomona	USDA	189766	PI	246461	domestica	-1.0335798	3.9752538	20.176975	1.8578557	5.3787227	-2.9008493	3.240453	14.503198	16.988453	-28.20718
1019	Red Dijmanszoet	USDA	22047	PI	589923	domestica	-1.1602274	-10.929185	7.69971	-6.6230507	-7.1723127	10.249771	-20.65909	47.604565	1.365929	16.985964
1124	Red Dougherty	USDA	19146	PI	589708	domestica	10.18262	-9.815039	4.4525704	3.1964414	-9.533869	7.5068316	-11.729727	5.385124	0.9259518	-0.7559839
1055	Red Joaneting	USDA	132331	PI	123730	domestica	4.6604414	1.1293824	17.134258	-4.1237617	-10.244979	7.046013	9.764714	-3.54609	-8.974764	-3.448265
938	Red Paducah	USDA	13843	PI	589304	domestica	13.824277	-7.8502297	-9.576636	-2.932131	-19.718464	-15.738343	3.2110713	-9.807912	-12.733459	-4.788518
1068	Red Ralls	USDA	331983	PI	437047	domestica	12.131735	-5.943647	6.5191846	-11.800072	-8.380294	8.7242365	-9.599015	4.969731	-7.0220385	-12.073108
978	Red Sauce	USDA	8587	PI	589087	domestica	9.594921	15.570579	1.7409723	-0.73006433	4.9620442	-21.511168	-18.787031	-11.202099	-21.310108	4.865327
1106	Red Spitzenburg	USDA	8979	PI	589100	domestica	22.554665	-10.002602	7.3643866	-20.83731	-4.2580566	-17.189049	-25.556763	-0.5466449	-1.2107296	-8.330711
987	Red Spy	USDA	21276	PI	589842	domestica	11.72229	-14.768622	5.8919992	-6.779379	-8.380957	10.572588	-30.315302	66.895424	0.06406596	22.06343
1037	Redgold	USDA	8233	PI	589067	domestica	27.475037	-42.19928	-23.373026	22.693747	3.0021102	-10.751336	13.892295	1.1487721	5.48091	6.460455
1096	Redhook	USDA	8108	PI	589062	domestica	0.7941056	20.23658	-20.319418	-9.010798	-6.0240192	12.995895	-0.4530892	-0.9554313	10.4471035	1.1914827
145	Redspur Delicious	USDA	13069	PI	589255	domestica	21.107115	-33.053543	-20.1696	20.984287	-50.902527	-37.193962	22.363417	5.3646746	2.3060472	5.2786245
1018	Redstreak	USDA	152071	PI	175543	domestica	-4.7280445	7.3583045	12.24665	-7.4574733	-2.8044946	6.464188	6.300531	-0.7757641	-4.8855186	-0.57737744
975	Redwell	USDA	21899	PI	589901	domestica	-0.020627357	17.081638	5.3632646	10.511186	12.930342	-19.802525	-18.121307	-0.2945478	-4.3191595	-0.34860268
968	Regent	USDA	21905	PI	589902	domestica	12.495099	28.06227	-22.706207	-4.738935	1.2067572	2.8882453	-1.6014628	1.0008286	-1.4097884	6.3428183
982	Reid's Seedling	USDA	172771	PI	206031	domestica	7.922424	-3.3063421	17.234762	-7.2721443	-1.4615513	9.349556	2.212204	3.6375213	-10.927776	-6.0462584
1072	Reine des Pommes	USDA	134078	PI	132571	domestica	5.167783	6.2913795	15.19212	3.7381449	-7.0733557	15.490973	0.18277341	-10.790303	7.9377375	20.082994
1101	Reineta do Caravia	USDA	128378	PI	105524	domestica	6.7326446	-10.782532	8.140006	-5.153911	-9.968853	5.980014	-10.559167	6.3181825	-2.736132	-9.450614
1083	Reinette d' Anjou	USDA	24718	PI	590135	domestica	16.176996	-7.737886	10.437048	-10.850344	-3.11683	5.8243027	-9.104305	0.4312637	-10.966266	-18.419128
941	Reinette do Chenee	USDA	134023	PI	131828	domestica	12.988366	-5.33989	12.912944	-9.824004	-10.027196	8.184412	-6.085099	14.284811	-4.5471315	-21.008055
1011	Reinette Grise	USDA	18300	PI	589588	domestica	3.4354775	-0.078278646	13.286745	1.7108266	-5.1101375	9.998298	1.5439131	-4.503442	5.0917373	-0.68339634
1105	Reinette Jaeghers	USDA	133985	PI	131561	domestica	12.402842	-3.4609559	14.926025	-5.1238995	-3.0510666	6.541846	-2.8306463	4.8542695	-5.3981686	-15.820247
213	Reinette Simirenko	USDA	378193	PI	483257	domestica	17.005224	-6.8343687	6.696751	-5.794459	-7.1286135	13.068392	-7.560759	7.930889	-12.092448	-24.817492
1063	Reinette Thouin	USDA	24736	PI	590140	domestica	7.0213413	-3.1220067	13.296144	-2.229971	-12.033868	15.577365	-2.7828968	-1.1463106	-2.8471847	2.1150873
1125	Reinette van Ekenstein	USDA	161404	PI	188521	domestica	-5.7794414	-0.54072094	11.545663	2.8271172	-13.806739	11.091747	0.24078476	-5.6843276	2.3880367	1.5539669
997	Renet Bergamotnyj	USDA	197625	PI	259454	domestica	-16.295603	15.430293	13.927133	29.477497	2.737748	-7.7375903	3.188326	6.2767777	7.0851746	-9.862751
1090	Reneta Woskowa	USDA	134090	PI	132830	domestica	-4.269223	-5.73063	9.608816	2.5491018	-8.639235	8.869183	-0.37755388	2.1423745	3.876199	-1.0394001
1056	Renetta Dorata	USDA	128291	PI	104034	domestica	9.031902	-1.6939554	22.54614	1.1624131	-3.1328928	3.9552808	8.34434	-5.5972304	-0.41641602	-9.570738
930	Renown	USDA	133883	PI	131081	domestica	0.8816761	2.794779	25.305742	-27.27322	11.412403	-16.965586	27.952114	10.167391	2.9156008	-3.3677795
956	Repinaldo do Liebana	USDA	128379	PI	105528	domestica	13.3413725	-9.373906	12.302558	-1.9178412	-13.740905	10.751607	-12.85515	2.5096524	-9.377706	-6.6566014
950	Reta	USDA	19503	PI	589721	domestica	-1.906885	31.646784	-17.402538	0.7194271	-2.861072	13.011473	0.7740146	3.6559882	11.087297	-1.9008014
988	Reveles Bumbierabols	USDA	199437	PI	262968	domestica	-6.5988607	5.090637	12.308576	16.138023	-5.6993246	-7.5074263	4.0532227	3.982219	9.670819	-4.096063
131	Rhode Island Greening	USDA	17787	PI	589520	domestica	7.4750805	-2.2311442	4.0969706	-8.984772	-5.4704585	7.0565495	-7.287772	3.9056034	-6.7907257	-10.916983
923	Richland Crab	USDA	19514	PI	589722	domestica	-5.333806	10.8426485	15.396616	11.050765	-2.8108442	-5.250279	1.263452	0.7406234	8.251633	-5.3608074
996	Rokewood	USDA	229850	PI	307381	domestica	0.69953597	1.0523813	16.140572	2.6088874	-11.304439	14.222598	-5.8079953	-10.563506	-1.8016654	5.3712306
226	Rome Beauty Law	USDA	3812	PI	588850	domestica	34.539585	-47.419453	-17.407013	25.418049	44.759567	25.135092	3.7804832	-1.8519759	4.7408314	-1.6779295
1104	Rose de Benauge	USDA	239421	PI	322033	domestica	-21.52253	-0.465665	10.0025	8.191738	-4.0314136	8.485204	2.7255728	-4.6870394	-1.3196875	2.3408322
208	Rosemary Russet	USDA	18708	PI	589648	domestica	1.9780377	-5.3109074	20.040886	-31.4317	8.962728	-6.264102	20.06472	14.838193	-3.4170644	-1.4387827
1062	Rossoshanskoje Polosatoje	USDA	17256	PI	589452	domestica	-12.072193	20.797611	19.061947	14.437767	9.740696	-14.635069	2.1225684	13.925877	4.750919	-14.783393
917	Rosu de Cluj	USDA	17303	PI	589457	domestica	14.028353	-6.0563197	0.052356496	-15.879969	1.309686	-6.8274174	-26.327011	-3.165302	3.0832675	-3.0058756
1042	Roter Eiserapfel	USDA	18327	PI	589592	domestica	3.7135203	4.2427816	11.631164	-1.2787302	-5.903827	11.237527	-3.0361636	-5.677328	-3.7934089	-4.1415477
919	Rouge Belle de Boskoop	USDA	10227	PI	589143	domestica	6.6802025	-6.413772	6.83816	1.0725853	-13.085729	14.833343	-14.115424	-6.5795984	8.796024	-3.97925
1059	Rougemont	USDA	135322	PI	141243	domestica	10.224014	-2.9648185	10.739945	-9.236708	-8.630415	2.2001963	3.597738	-6.055686	-4.7923527	-5.2831826
989	Roxbury Russet	USDA	6428	PI	588971	domestica	19.529322	-15.115321	14.397666	-17.429457	-7.4034038	3.720906	-9.997939	13.517302	-5.403518	-13.1809225
1134	Royal Jersey	USDA	152073	PI	175545	domestica	6.4113417	2.1334543	20.125595	3.186103	-14.69687	12.2379675	-5.5738163	-16.574318	-0.4636535	12.868524
1193	Royale d'Angleterre	USDA	134745	PI	136605	domestica	15.055331	-9.546132	11.785354	-8.569439	-13.042466	10.107456	-16.621862	12.443336	-2.9709988	-15.951874
1174	Rubra Precoce Breviglieri	USDA	210164	PI	282934	domestica	11.36313	3.8525891	5.599376	-5.1665645	-4.037148	0.6552325	-0.9426984	-12.80288	-19.36361	-6.527955
1127	Ruhm aus Kirchwarder	USDA	133113	PI	126588	domestica	-1.4424162	23.636507	11.381543	21.238913	1.6083417	-14.027196	-2.503683	0.43677077	-27.486666	-1.4222488
1168	Safstaholm	USDA	168735	PI	199421	domestica	-7.6364098	12.202628	14.7039175	15.747374	0.8509434	-4.398352	3.9965825	-2.0597966	8.457615	-1.3890957
1192	Saivanskaiya(Apple-Tree From Saivan)	USDA	580673	PI	644173	domestica	29.836712	-40.67728	-13.108387	18.860086	-4.093884	-4.294549	14.655429	4.9278135	-0.86973935	5.519079
1142	Saltcote Pipin	USDA	132352	PI	123967	domestica	13.3929	2.1845977	20.338469	-28.887802	8.459199	-4.8668084	14.329175	-2.4164069	-8.119722	6.86761
1185	San Jacinto	USDA	6259	PI	613814	domestica	3.618067	-0.21550421	2.9584339	-5.3380847	2.409308	-4.3761544	6.1560884	-8.348628	-13.022459	-8.440462
1186	San Juan	USDA	198143	PI	260002	domestica	-2.3676808	9.237528	11.402392	7.3933682	-4.165912	-3.8620164	7.4301825	-6.7558436	19.083227	-10.419852
1145	Schoner aus Miltenberg	USDA	17856	PI	589530	domestica	-1.0932108	-0.25429332	14.026877	-1.550347	-11.449827	2.8943884	-4.0781956	1.1945176	6.579947	-4.647064
1137	Seestermuher Zitronenapfel	USDA	133877	PI	131010	domestica	3.0044012	2.8041062	7.586002	1.044468	-7.478281	3.9650128	4.7703066	-1.0673237	5.522212	1.5589166
1184	Sensacion	USDA	128380	PI	105531	domestica	0.692699	5.663963	16.703619	8.836633	-2.1789246	11.960942	3.2439783	-2.791131	4.4805446	3.4977574
1146	Sharon	USDA	14660	PI	589322	domestica	-3.6122131	37.4842	-20.744366	7.1195674	-0.033692863	4.8780913	3.5565124	5.565307	-11.764678	-4.0824327
1173	Sharopa	USDA	287730	PI	383517	domestica	-14.474213	21.048016	16.608965	32.54665	3.5979455	-7.7159796	3.1939006	4.967568	5.7033186	-2.0317118
1191	Shaw Ribston	USDA	6424	PI	588970	domestica	15.546291	-5.4155498	20.467478	-22.943634	1.364647	-11.236299	5.509915	-4.8353534	-3.8897057	5.504146
1209	Shawnee	USDA	13857	PI	589306	domestica	11.957186	-10.821403	-26.156975	3.163661	-24.563887	-6.844029	13.239102	3.141687	7.68404	1.6697462
1164	Signe Tillisch	USDA	128338	PI	105132	domestica	-4.158814	9.517422	17.0306	6.2795963	3.183219	-0.6375525	5.8147144	3.1626797	9.922939	-20.238758
1239	Sinta	USDA	22350	PI	589964	domestica	22.256918	-17.370157	-28.522339	4.648428	14.400502	22.068506	6.5676436	4.6637774	2.952898	-3.870377
1150	Sipolins	USDA	199431	PI	262960	domestica	-16.705074	3.1895282	16.233002	9.364994	-2.9404411	2.9870243	-2.3912153	-7.095833	9.865404	-11.816702
1177	Slocan	USDA	136026	PI	148710	domestica	-34.387505	3.4776049	1.9133775	5.319737	2.9055116	-3.91995	-5.642161	-1.5820564	-18.067232	4.241935
1190	Slor	USDA	86630	PI	613832	domestica	-33.48358	-4.9764276	-7.8431773	0.012073626	0.58958983	2.4728072	2.7884216	-3.178997	-2.2565184	3.457398
209	Smith Jonathan	USDA	21293	PI	589845	domestica	22.722385	-6.929986	1.1696619	-25.162983	9.901384	-33.48077	-49.669132	-24.22649	18.413576	1.6293049
1210	Smokehouse	USDA	21910	PI	589903	domestica	7.8493567	3.2701988	6.8629856	0.19713631	-3.1891227	-0.6966498	-1.3843035	-11.67909	-15.1342945	-3.6048708
1129	Smordodina	USDA	222596	PI	293886	domestica	-0.7560077	3.3058681	6.995502	-0.35622123	-0.79533106	-6.568464	-6.723366	10.011128	12.464664	-7.0539813
1197	Snow	USDA	2638	PI	588793	domestica	-8.136947	10.283691	-14.011156	-7.1349196	-6.6993246	10.357675	-1.0308518	-3.20631	13.739779	4.2737446
1154	Souvenir de Fernand Cognet	USDA	160977	PI	187062	domestica	-16.584753	-4.983937	0.2955113	2.7686982	-1.738948	3.021405	2.9093132	-2.8017771	-0.27325216	2.7236986
1213	Sparreholm	USDA	128326	PI	104813	domestica	-13.400366	12.9068775	12.837403	15.329277	-1.2670351	-1.7393978	7.2769628	2.8444626	8.875347	-5.4108787
224	Spartan	USDA	4155	PI	588871	domestica	14.453373	7.6474366	-45.45384	-1.6858913	-29.031607	-5.8983493	13.8740425	3.3458319	13.540512	5.9160705
1144	Spasserud	USDA	19515	PI	589723	domestica	-9.250019	17.568335	13.699077	20.821068	1.345541	-8.889241	6.030507	7.0872545	15.573101	-8.040542
1187	Spencer	USDA	6555	PI	588979	domestica	20.706137	-1.1228501	-36.958084	0.16139893	15.285182	27.249748	3.5960536	1.6560746	10.919846	-0.87322116
194	Spokane Beauty	USDA	6943	PI	589006	domestica	5.377931	-10.1084585	2.082415	-3.8755634	-8.673476	3.3483715	2.0852597	3.1436524	-5.3497806	-9.093599
1157	Spur Winter Banana	USDA	10491	PI	589154	domestica	-1.1117331	22.967781	9.816091	21.758987	11.94566	-8.128237	-3.861491	12.067211	-14.839615	-2.5010984
1205	St. Anna Rode Boskoop	USDA	180454	PI	223666	domestica	5.944102	-6.2365494	6.405552	1.6992444	-13.062235	14.344209	-13.592877	-6.621357	7.4533014	-3.3594074
1140	Stafford	USDA	13864	PI	589307	domestica	2.79365	2.044803	15.217018	6.8844614	-6.87299	2.9586494	-0.20658758	8.096871	14.275554	-9.826885
1199	Stahls Prinz	USDA	14912	PI	589346	domestica	7.312831	2.4150107	14.6282	-4.6033964	0.98607063	-0.6152817	4.1905527	-6.6191115	1.1508784	-3.0488176
1131	Starking	USDA	11331	PI	589192	domestica	19.523632	-25.743473	-19.24111	16.325897	-41.642	-29.452078	17.037476	5.707984	2.2203462	3.958903
218	Starkspur Golden Delicious	USDA	11975	PI	589210	domestica	35.191372	-47.05972	-17.15612	25.240349	44.579834	25.23036	3.759166	-1.672245	5.462556	-1.8794309
135	Stayman	USDA	6526	PI	588975	domestica	16.837717	-12.94375	-3.4231749	11.409272	-22.210781	-12.260134	8.595604	-5.7681036	-1.7330083	-1.6418762
1169	Stembridge Cluster	USDA	19032	PI	589692	domestica	11.449739	11.4883	16.449318	-1.7589384	-6.7732334	12.962269	2.0484915	-2.2949376	-6.782775	5.7096543
1147	Stone Pippin	USDA	134248	PI	133750	domestica	5.3331013	4.7138505	10.272492	5.934236	-9.82445	15.98662	4.2851167	-14.353878	-5.7917037	1.2324836
1161	Stroming	USDA	19525	PI	589724	domestica	0.034565397	32.43732	7.4186645	33.31501	21.13384	-26.578054	-18.00017	3.5758526	-26.532457	2.3554163
1182	Succary	USDA	221719	PI	292135	domestica	-41.39988	-9.833714	-2.9135382	4.9730363	-1.6343514	0.7551662	2.264677	-1.545453	-4.336153	0.14121816
1135	Suislepas Rozabols	USDA	199440	PI	262971	domestica	-12.581282	16.084944	20.565048	18.828253	0.06758421	-4.5097704	7.2126403	4.7612653	12.106175	-7.041345
1196	Suislepper	USDA	128327	PI	104815	domestica	-11.700111	16.321224	20.097244	18.61168	0.64876074	-4.3573465	6.9854245	4.234865	13.888246	-8.269574
169	Summerred	USDA	228654	PI	304637	domestica	10.686133	6.0356255	-6.913403	10.331672	22.314838	-0.6143723	1.8211584	2.501803	-12.549368	-3.363694
1153	Sundance	USDA	25044	PI	590209	domestica	25.759424	-17.557442	-19.351318	5.821462	16.268763	17.853502	5.1003413	-5.012973	-6.5284967	-4.3479667
1195	Sunset	USDA	19047	PI	589694	domestica	6.3940716	0.4813809	22.546244	-38.37604	13.080406	-12.197028	27.30101	8.507603	1.2092937	14.332517
1139	Surpasse Frequin	USDA	132770	PI	125566	domestica	3.9359646	3.5076993	17.934858	4.1524367	-8.053044	13.289069	2.3829556	-6.164103	3.4549122	14.390423
192	Surprise	USDA	134379	PI	134672	domestica	-7.909783	5.2281885	13.956835	14.801731	-2.9335668	7.675505	0.6534292	4.625488	7.0956445	-7.2235003
1176	Suvorovets	USDA	287733	PI	383521	domestica	-9.942353	7.6250887	17.106993	12.526694	7.324572	-1.0234394	5.800595	9.43399	19.077974	-9.978815
1183	Sweden Spartan	USDA	11868	PI	589204	domestica	15.109696	7.3511853	-44.092487	-1.5854441	-28.20078	-5.7587132	13.383288	3.4735994	14.312748	5.5412803
1166	Sweet Alford	USDA	8477	PI	589081	domestica	17.811752	-11.370659	-4.078375	8.190016	-9.819781	-2.700993	8.608914	0.26090005	-8.754177	-2.8348322
1207	Sweet Caroline	USDA	22050	PI	589924	domestica	15.996416	-4.3074803	-19.015745	12.543993	18.516195	15.423654	11.523596	4.469902	14.679118	-5.0634046
1181	Sweet Coppin	USDA	18994	PI	589688	domestica	5.623088	1.5538263	15.993579	-4.3900504	-11.004531	16.944466	3.267928	-4.4530797	-7.0745044	7.258582
220	Sweet Delicious	USDA	6139	PI	588955	domestica	17.000969	-14.3904	-10.735303	2.1335492	-27.617542	-23.807316	13.152965	-4.458936	-12.929087	4.0718856
1194	Sylvia	USDA	14961	PI	589351	domestica	-2.5437074	11.464679	17.83117	4.016122	4.366551	-1.5915276	4.4212437	-2.2523687	8.316758	-4.713927
1158	Tasty	USDA	331985	PI	437049	domestica	7.3108826	5.747604	18.289007	3.5957751	-11.127848	18.96362	-5.2380567	-22.214682	-2.150576	21.133514
1206	Tayeshnoe	USDA	239941	PI	322715	domestica	-14.8579445	14.632394	16.978512	20.215488	5.051449	-4.4554377	0.13683239	9.004844	27.094528	1.5537652
1148	Teign Harvey	USDA	152077	PI	175549	domestica	8.388185	3.927623	12.123372	-0.2945838	-10.736202	12.111656	7.143854	-11.06115	-4.91363	16.5804
1143	Teint Fraise	USDA	133237	PI	127370	domestica	-0.29627776	3.652215	13.819029	-0.1854811	-10.225796	16.451572	-2.6299872	-10.304346	-1.8152732	11.952379
1141	Tilsith	USDA	134380	PI	134673	domestica	0.293245	-0.19874442	11.011653	-5.3628054	-6.0491385	3.1662147	8.434682	-6.39895	-3.0224438	0.73714453
1175	Tioga	USDA	12314	PI	589226	domestica	8.72968	-10.488046	4.117862	-13.122815	-5.4184775	6.620592	-20.455223	32.446598	-3.785069	5.4317937
1211	Tohoku 2	USDA	196059	PI	255898	domestica	4.0840206	-1.8583364	10.268002	1.984457	-11.591335	12.79547	-10.357287	-5.7048063	11.041304	-4.8453655
1198	Toko	USDA	216949	PI	287529	domestica	25.401266	-30.205374	-12.304405	12.106987	17.84155	13.018926	0.9948293	-4.6236076	7.974155	-2.7001693
1165	Tom Putt	USDA	132694	PI	125271	domestica	8.862404	3.30668	15.102173	-4.115422	-4.7095747	8.76616	2.977373	-6.2991047	-3.8141966	8.358981
1170	Trebu	USDA	17130	PI	589433	domestica	-6.29484	15.326419	18.169048	16.128857	1.1277754	-9.594287	2.0015056	1.3375139	18.952503	-15.22153
1133	Trembletts Bitter	USDA	152078	PI	175550	domestica	1.4567548	10.809358	13.677901	-3.814605	-7.5806227	11.538593	8.8004055	-1.5639653	-2.9847474	15.341242
1130	Twistbody Jersey	USDA	152079	PI	175551	domestica	-4.089944	5.994935	16.46856	4.6390023	-9.751564	15.120186	-2.0698633	-14.833873	-1.7397776	8.8445
1160	Tydemans Early Worcester	USDA	187873	PI	241965	domestica	6.596133	24.932072	-17.017141	-18.23864	2.2284255	11.656152	10.467478	-1.8810974	6.7627716	-8.084147
1212	Uljanisceva	USDA	199434	PI	262965	domestica	7.518352	1.3916792	-2.563632	-7.268171	-4.3834467	11.544264	-1.9095826	-1.2025046	0.9688791	-9.208357
1172	Uralskoje Nalivnoje	USDA	17731	PI	589513	domestica	-15.364501	16.21113	15.764509	20.614326	1.2766529	-6.1428766	10.292539	0.08624713	6.43483	-9.423574
181	Viking	USDA	17133	PI	589434	domestica	0.076448284	36.199047	-15.3370905	3.882186	2.1977172	-2.2919514	8.314668	7.405124	12.967208	10.190287
1136	Vilberie	USDA	18733	PI	589652	domestica	-0.14876503	0.70956606	15.954892	0.45723253	-13.043464	15.960824	2.3181293	-10.13805	2.2550797	14.61807
203	Virginiagold	USDA	2303	PI	588778	domestica	24.608534	-26.405273	-3.7354004	6.3938346	19.818628	21.51512	-5.109528	4.558621	0.33686647	-11.318062
1215	Vogelcalville	USDA	161407	PI	188525	domestica	9.604983	-6.0480995	8.608764	-15.339969	-11.946693	2.2839842	0.031685762	11.601943	-10.682199	-12.707018
1188	Wagener	USDA	6686	PI	588988	domestica	9.98862	-2.9498706	5.120005	-6.1492553	-1.3780625	9.747994	-5.71615	8.56622	3.5845098	-1.0834913
1151	Wainwright	USDA	206369	PI	275292	domestica	1.498683	1.4516113	6.964529	-0.7514877	-13.33233	6.36238	0.8248366	-1.2200278	5.508287	-5.9735427
1171	Wealthy	USDA	2524	PI	588788	domestica	9.090132	24.045218	4.9052157	17.109846	17.418453	-33.535027	-35.780346	-8.196117	-16.238531	7.824763
1203	Weisser Winter Taffetapfel	USDA	24753	PI	590144	domestica	-2.9641411	1.7945693	12.037358	5.584968	-3.631148	7.362121	0.6429474	0.4473499	4.9040737	-1.2904503
1156	White Jersey	USDA	152081	PI	175553	domestica	3.1625242	3.8153746	20.108778	11.607578	-11.012798	19.59392	1.301705	-13.056856	1.1032017	16.86294
144	Wijcik McIntosh	USDA	24956	PI	590186	domestica	4.4045277	40.897984	-52.058327	-23.7515	-9.646364	25.844236	7.8831825	-0.579088	8.867595	-5.722972
1163	William Crump	USDA	13885	PI	589309	domestica	15.938453	2.5622706	12.998574	-11.6045065	-7.9504604	4.8629127	-3.0626717	-1.8393266	-4.2714	-4.3678446
1152	Williams	USDA	9829	PI	589133	domestica	8.882887	23.799494	4.5038486	17.458258	17.360405	-33.44576	-35.54319	-8.573542	-16.38749	7.851617
198	Winter Banana	USDA	4000	PI	588861	domestica	19.621704	-6.907433	2.9030125	2.802352	5.528569	12.855717	3.4456942	3.146902	-14.628643	-8.156745
1189	Worcester Pearmain	USDA	172774	PI	206035	domestica	6.506538	25.365044	-15.770209	-18.161049	1.488926	11.462012	10.3974285	-1.5061443	6.1346993	-7.648797
1159	Wright	USDA	14708	PI	589326	domestica	7.612828	-7.31848	-2.9186387	-8.225752	0.17445068	-20.817598	-24.49775	-16.889286	0.8149431	-14.451216
1138	Yellow Arkad	USDA	287737	PI	383526	domestica	-14.023754	13.246779	14.286983	26.15112	1.6479173	-3.4569466	1.6457918	7.282676	8.941237	6.3884063
1167	Yellow Bellflower	USDA	11371	PI	589195	domestica	14.889424	-5.6551905	-0.85250837	1.2617091	3.7399802	8.656031	-0.13424334	3.9268522	-5.0081844	-8.568335
1132	Yellow Delicious	USDA	103901	PI	589856	domestica	35.352013	-45.80317	-17.076689	24.596828	44.21541	24.988867	4.06152	-1.3240035	4.7357516	-0.78462857
179	Yellow Transparent	USDA	3968	PI	588859	domestica	-10.401834	20.251177	18.102133	22.651793	0.28373012	-6.759393	8.533328	5.378415	20.753527	-17.122644
1179	Yorking	USDA	9199	PI	589109	domestica	16.282867	-14.52606	3.0894125	-0.45422012	-10.477804	2.2137773	-8.325121	6.864668	-6.5719256	-14.364861
1178	Zalesak #3	USDA	17828	PI	589526	domestica	1.7608887	21.240387	11.356584	20.89705	10.407123	-11.911271	-0.6435498	3.8841026	-23.453436	-0.3051033
1204	Zigeunerinapfel	USDA	133183	PI	126998	domestica	-12.074924	11.68654	17.084606	15.751413	0.10029749	-4.654611	2.1741743	5.4018617	18.871632	-1.3257166
1162	Zimnieje Piervoskhodnoie	USDA	197627	PI	259456	domestica	-0.39793208	9.362733	14.866767	10.643328	-1.7139583	-3.7280488	-0.37244514	3.7046182	3.3161612	-13.405156
1155	Zoete Ermgaard	USDA	22053	PI	589925	domestica	9.203707	0.1790419	9.464208	6.8547735	-14.9602585	10.167552	4.3845053	-5.7787437	11.919439	-4.467151
25	Co-op 28	Canada	25043	PI	590208	NA	18.069553	-6.722793	-18.12907	1.5362922	19.05884	-6.659669	-10.891193	-10.780289	-8.056471	6.171795
3	Enterprise	Canada	25048	PI	590210	NA	12.210012	-5.51495	-23.540565	-10.396285	-6.5690174	-13.703032	0.9632668	-3.4110856	-1.1323016	-2.7111208
9	Pristine	Canada	25054	PI	590212	NA	-7.0531006	-12.098735	-4.287035	-4.7853904	9.345832	-0.0293124	-1.2183028	3.9072397	-3.9295526	-6.885527
558	Alexander	USDA	9141	PI	589107	NA	-22.01549	17.10083	23.137518	13.851823	10.825144	-13.791949	10.869068	14.770686	28.061228	-27.083862
174	Antonovka 1.5 pounds	USDA	128736	PI	107196	NA	-18.548813	16.342405	13.442251	23.222769	6.7762036	-6.320047	3.909427	9.069216	19.427126	-1.1328337
161	FORM 181 (35-01)	USDA	103445	PI	613969	NA	-32.72589	4.230561	10.682893	9.792532	5.9441957	-5.767589	5.8781505	7.9785438	16.50292	-5.980834
42	8SE-09-48	Canada	NULL	NA	NULL	NA	3.4210432	6.3134437	12.762271	-9.982391	10.064623	-13.7162485	-6.7101965	-9.12155	19.524721	-5.7061057
248	Dandee Red	Canada	NULL	NA	NULL	domestica	1.0462848	47.33011	-24.964529	10.701768	12.726609	-1.2354192	2.567776	1.4374139	-26.509813	-10.421698
21	Judeline	Canada	NULL	NA	NULL	NA	21.823893	-26.73785	-13.454615	10.076813	31.636732	7.418919	-12.058707	-13.08773	7.171305	-4.552382
93	K: 1107	Canada	NULL	NA	NULL	NA	5.8905654	-0.61521685	2.22525	-3.8726687	-7.466835	-8.834482	5.9500356	2.105867	12.447696	-1.0570859
2	Romus 1	Canada	NULL	NA	NULL	NA	-19.667282	9.143678	2.1826131	-4.211544	6.7133636	-3.9174614	2.3932643	5.8613973	-6.8030896	1.5657123
17	Romus 2	Canada	NULL	NA	NULL	NA	-1.8773569	2.7449925	-2.03761	-1.6219841	10.491647	-1.0155752	-4.7208295	1.269876	-1.3980579	0.6700891
90	Saturn	Canada	NULL	NA	NULL	domestica	24.257801	-14.309831	-17.094963	6.227386	27.16006	6.246929	-3.4270184	-7.442874	0.1937818	-5.120908
509	Blahova Oranzova Renetor	USDA	254288	PI	341067	domestica	13.152273	-0.7707677	22.398441	-30.910643	9.360726	-8.150368	14.960295	3.7677252	-8.22437	4.1645575
539	Boskoop Rouge	USDA	180682	PI	224547	domestica	7.326942	-6.908845	6.6039715	1.3848435	-12.775276	14.149219	-13.744693	-6.435793	8.75234	-3.838118
416	Bramley's Seedling	USDA	128712	PI	107171	domestica	4.3807325	-4.035669	9.387776	-2.6699073	-7.8840537	9.671517	0.2744622	-2.4395595	-6.2384095	3.938173
379	Bravo de Esmolte	USDA	159257	PI	183958	domestica	-7.5987577	0.80199	9.807046	3.7516773	-11.207906	14.69567	-1.3818055	-3.3553982	-0.45321065	3.9564571
166	Calville Blanc	USDA	18351	PI	589596	domestica	9.776793	-10.154397	3.9576023	-13.31904	-9.088277	-3.829298	-10.671132	9.521102	-6.6536503	-23.70013
497	Cap of Liberty	USDA	139556	PI	161830	domestica	10.588571	0.7362376	15.851636	0.85507923	-9.86229	6.735504	4.240444	-7.5509996	-2.586866	0.918669
721	Freyberg	USDA	206706	PI	276299	domestica	27.450623	-24.351927	7.2637753	-16.201605	32.245	-4.5005794	21.79078	2.4557421	-0.44206282	4.19547
815	Fruitland Delicious	USDA	8136	PI	589064	domestica	20.72704	-34.0351	-21.633236	20.881435	-50.749832	-37.755493	22.329657	5.064306	2.6391354	4.9674587
784	Gideon	USDA	8444	PI	589078	domestica	4.548404	21.667437	8.815062	22.016716	8.967904	-9.6740675	-2.5039136	1.0720592	-19.325922	-0.9929005
748	Glockenapfel	USDA	134395	PI	134808	domestica	0.21640341	2.512726	11.126218	1.413523	-10.353043	6.345784	4.6965523	-1.3085291	1.4029964	-15.004627
1220	Gloster 69	USDA	3596	PI	588836	domestica	10.439524	-13.351454	-7.737132	10.791993	-25.638765	-14.235304	12.071791	1.3118368	2.314441	-6.130468
824	Granerly	USDA	522642	PI	613935	domestica	19.030561	-17.379183	4.461412	-2.620365	2.4419026	12.446777	-4.9805217	8.467444	-13.677046	-17.282097
735	Greasy Pippin	USDA	172766	PI	206024	domestica	7.596737	5.9727893	16.84104	-3.932243	-8.864467	14.607684	4.508337	-6.074932	-1.4293066	12.844434
812	Green Peak Spy #1	USDA	9820	PI	589132	domestica	12.351676	-14.760166	5.079082	-7.034799	-7.712425	10.556296	-30.373741	66.200134	1.8058722	21.138731
847	Gros Bois	USDA	151026	PI	173981	domestica	3.3658006	-4.5270934	17.098577	0.829581	-12.482574	15.338751	1.584825	-7.4260764	-5.5790043	2.5459812
887	Keukelaar Greening	USDA	12929	PI	589248	domestica	5.521285	-7.001951	11.066442	-12.032325	-7.9248214	7.5112796	-9.666921	4.0946603	-8.569937	-13.782848
750	Kingston Black	USDA	19105	PI	589703	domestica	7.467469	7.9199734	15.663332	-1.2233306	-10.749908	3.9694998	3.251345	-3.7634969	9.143133	3.231879
758	Kokko strain 2	USDA	258947	PI	347268	domestica	16.96455	-3.058193	2.784632	-11.4466505	-8.312163	8.399691	-8.444123	5.949363	-7.1533575	-8.273632
865	Kouleman	USDA	161403	PI	188516	domestica	7.241492	1.5897561	9.136397	1.8584404	-14.804558	12.790816	-2.1667156	-8.006099	4.7814674	-1.5361971
736	Kuotesaho	USDA	137676	PI	157209	domestica	-8.114308	36.07499	21.617289	39.525036	10.356061	-15.225822	1.4547704	6.056623	-10.300214	8.383488
792	Large Yellow Siberian	USDA	8044	PI	589059	domestica	-13.68927	3.2069178	11.819808	2.6274695	9.936054	-0.8476076	7.608686	1.3998193	9.046525	6.611773
883	Lodi	USDA	4230	PI	588878	domestica	-4.4635973	14.9394	9.426454	11.806943	-3.5691047	0.7274211	5.303519	4.9806895	11.485054	-11.645998
805	Loop Red Spy	USDA	8814	PI	589096	domestica	12.604241	-15.024803	5.0008883	-7.0317082	-7.7406225	10.567209	-30.529718	66.11666	1.9778354	21.065453
1091	MacSpur	USDA	6797	PI	588999	domestica	4.99194	40.967228	-53.61527	-24.095015	-8.860443	26.374435	7.766007	-1.5579329	10.443267	-6.9716535
961	Mann	USDA	11706	PI	589200	domestica	17.701717	1.088385	9.1989765	-8.151896	-3.3293312	-0.33524874	-4.4951367	-1.5161413	0.186385	-14.102119
1006	Mayqueen	USDA	294441	PI	392305	domestica	11.491589	-4.9662175	19.242914	-9.51371	-6.750632	8.7465515	-2.0321136	0.51432186	-2.6437914	-2.9030037
1076	McNicholas Greening	USDA	9132	PI	589106	domestica	5.6815987	-7.785934	9.397524	-11.967106	-6.598377	7.4831233	-9.423749	3.7262018	-7.9986787	-14.354433
992	Melred	USDA	3165	PI	588815	domestica	-5.0044746	46.189766	-23.847815	4.167748	5.5335846	4.1645856	8.193305	11.544669	15.072163	17.378195
1045	Millers Seedling	USDA	198142	PI	260001	domestica	2.7986455	0.96300954	14.01514	-0.92840415	0.64506745	11.835205	1.7934134	-10.309146	-4.7433357	8.750639
951	Northwest Greening	USDA	21870	PI	589896	domestica	6.342849	-4.134321	4.3536286	-0.45728886	0.44473773	3.975407	-5.683282	3.3970625	-5.819559	-6.807442
974	Pepinka Litowska	USDA	9286	PI	589116	domestica	-13.453908	13.1082	14.076165	15.400252	2.3225765	-3.440873	-1.1182586	-8.771391	9.839011	-5.5852995
1040	Prince Charming	USDA	3564	PI	588834	domestica	-35.225792	-0.8308508	0.43373156	11.299707	2.4471252	7.378716	1.0736228	-13.4451885	-7.1853504	12.203952
1005	Prince Nicolas	USDA	134823	PI	137047	domestica	-2.5281427	-4.241831	5.2207255	0.288251	-15.35231	11.289154	1.6515905	-6.2494655	3.8184924	-4.2616673
955	Radoux	USDA	18287	PI	589586	domestica	-5.7227225	12.375695	10.080481	10.241651	2.9745898	-3.5124288	3.7532408	-1.7619706	16.747198	-1.9937751
1092	Rambourg Mortier	USDA	139528	PI	161765	domestica	-5.388829	-2.7923179	13.119371	0.8729397	-9.793185	10.464329	-10.961403	-2.7482646	5.7911897	-1.7531195
1117	Roda Mantet	USDA	17384	PI	589466	domestica	-4.7513103	33.30569	-9.725948	10.16486	3.1109505	-6.925226	4.1265893	3.769196	-0.8513919	7.5352945
1038	Rott Jarnpple	USDA	127814	PI	102148	domestica	4.416176	2.2369566	16.596434	12.184837	-9.969129	4.763411	1.8318087	-3.653745	5.4862967	-9.12242
1214	Saint Lawrence	USDA	9631	PI	589129	domestica	-7.6612616	9.359917	-2.8829052	-3.408398	-1.6625869	6.2868123	2.9071567	0.88406277	5.9475102	-0.9467996
1202	Saratoga	USDA	9318	PI	589119	domestica	12.356503	-6.963795	4.2576027	-3.1180866	-7.93094	1.5725024	-4.7201195	0.67760366	-15.744316	-22.573446
1180	Sekai-Ichi	USDA	17058	PI	589432	domestica	30.30838	-38.618137	-19.252605	23.911821	-3.8355842	-7.5590296	15.161284	6.440602	1.048424	-0.20663713
200	GMAL 1750	USDA	15878	PI	589380	sieversii	-76.85761	-22.438522	-11.488217	-6.901816	2.367104	-0.3432078	-2.607817	-2.3804235	-4.6304646	2.39744
197	GMAL 2251	USDA	519452	PI	594104	sieversii	-51.192604	-8.994656	0.5517522	-0.18226334	-0.7051938	4.0965366	1.1102599	-5.76821	-5.6575108	8.087665
175	GMAL 3158	USDA	23456	PI	590043	sieversii	-77.47219	-23.493317	-11.990969	-7.375885	0.75318485	0.12937132	-3.494409	-2.5614035	-4.2023787	2.695728
211	GMAL 3244	USDA	535825	PI	596282	sieversii	-76.07085	-23.937057	-11.765331	-8.1300125	0.64047366	-0.83530223	-1.8732173	-0.7711756	-5.5175185	3.1683679
172	GMAL 3265	USDA	535823	PI	596280	sieversii	-72.26918	-21.60802	-11.72943	-8.167525	2.8503742	0.94385767	-2.2921789	-2.4771576	-3.373849	1.2004743
180	GMAL 3310	USDA	535826	PI	596283	sieversii	-77.57241	-23.495743	-13.881651	-7.7556543	2.8282394	-0.08838165	-1.6644782	-1.8107636	-5.8400326	3.7774687
151	KAZ 93-12-02	USDA	692553	PI	656998	sieversii	-62.62688	-15.357922	-4.3036666	0.42217064	3.0767465	-1.4898212	-1.6140752	-4.3426795	-3.581267	6.3270144
116	KAZ 93-19-02	USDA	692561	GMAL	3552	sieversii	-79.03762	-24.535433	-13.368336	-7.648655	2.484774	-0.5560059	-1.224305	-2.2300138	-7.042487	2.416839
149	KAZ 93-24-01	USDA	648563	PI	633797	sieversii	-62.604237	-15.360346	-6.8403754	-1.1569595	3.2134516	-1.9845761	-1.178716	-2.6259067	-3.1856377	6.352566
210	KAZ 93-42-01	USDA	652444	PI	633798	sieversii	-77.953224	-23.207558	-12.153065	-7.880727	2.493028	0.53017586	-2.5822587	-2.185334	-5.4391026	2.0622895
126	Kaz 95 05-01P-16	USDA	693159	PI	657062	sieversii	-86.6582	-26.900414	-14.307264	-8.64816	3.0629652	-0.8420108	-3.201156	-3.150418	-7.2357306	4.145498
1242	Kaz 95 05-01P-22	USDA	693175	PI	657063	sieversii	-87.44929	-26.85373	-13.148549	-8.682537	4.3331394	-1.5383197	-2.2859645	-3.5921817	-6.689107	4.8138037
1243	Kaz 95 05-01P-22	USDA	653304	PI	633918	sieversii	-80.302704	-24.516333	-12.302955	-8.990952	1.9421235	-0.5154214	-4.350594	-2.7170134	-5.544133	3.4806721
102	Kaz 95 05-01P-26	USDA	693201	PI	657066	sieversii	-72.274155	-16.578932	-8.306056	-1.6036471	3.481779	-2.3469858	-0.5705982	-2.1327515	-0.5363839	1.6752931
1245	Kaz 95 05-01P-3	USDA	693136	PI	657057	sieversii	-63.092022	-14.214228	-4.165699	0.7236279	2.013748	-2.3329206	-2.3061266	-5.192402	-0.09983498	-1.3355688
1244	Kaz 95 05-01P-3	USDA	693135	PI	657058	sieversii	-69.752525	-13.405991	-9.009255	-0.26875076	2.1708832	-3.5424876	-3.0849895	-4.4334316	-0.37089276	-0.5242612
1247	Kaz 95 05-01P-5	USDA	693143	PI	657061	sieversii	-68.863556	-15.406877	-4.1815386	-3.5688426	6.584617	-5.366041	-0.5441435	2.0724347	-0.93240523	-1.594902
1246	Kaz 95 05-01P-5	USDA	693149	PI	657060	sieversii	-76.899284	-17.926548	-7.359921	-1.5446578	6.406757	-2.8045375	-1.2285883	0.04360419	2.7467613	-2.0906696
109	Kaz 95 06-01	USDA	692593	GMAL	3608	sieversii	-59.696426	-5.851979	-0.6572243	2.385917	5.687409	-2.797517	3.6506038	-2.7937472	5.5124826	1.766267
1249	Kaz 95 06-04	USDA	692601	PI	657003	sieversii	-68.3279	-14.952547	-3.6636314	4.89222	4.777666	-3.643116	1.7062935	-6.3522058	1.6865381	6.763287
1248	Kaz 95 06-04	USDA	692611	PI	657004	sieversii	-67.20898	-17.798098	-4.4588957	2.2106102	4.0401063	-3.5985837	-0.8010353	-4.3364205	-0.8804274	2.3807406
1251	Kaz 95 06-08	USDA	692618	PI	657007	sieversii	-51.65344	-5.32427	4.761743	5.7102656	4.6475887	-5.1215734	3.5614305	4.371858	8.159658	-4.1332226
1250	Kaz 95 06-08	USDA	692612	PI	657005	sieversii	-54.678665	-9.252057	-0.5126432	5.9325423	3.2673826	-5.0978155	0.7509432	-0.12651876	3.7651038	2.097312
128	Kaz 95 07-02	USDA	692636	GMAL	3616	sieversii	-71.96751	-18.796154	-7.5620327	-4.1635675	4.433932	-0.63345283	-1.3722852	-2.0360749	-2.0305202	3.596327
1253	Kaz 95 08-01	USDA	692665	PI	657015	sieversii	-47.69424	-5.5192776	3.3169508	7.2607245	4.7981315	-5.071667	1.3451742	-0.2599153	4.3017583	-4.343317
1252	Kaz 95 08-01	USDA	692657	PI	657013	sieversii	-66.90676	-11.128365	-5.8843307	1.4548268	4.616567	-2.7714572	-2.3687906	-1.180358	-0.84038657	-0.09944081
120	Kaz 95 08-04	USDA	692683	PI	657017	sieversii	-32.0621	-10.374228	2.9473732	4.8887477	2.85254	-1.9200916	6.4872885	-4.108662	6.6649995	-1.4395822
1255	Kaz 95 08-06	USDA	692692	PI	657018	sieversii	-49.316643	-7.531694	0.24704838	1.4362253	0.60861886	-3.3688521	7.161996	0.7163476	2.53927	-9.069234
1254	Kaz 95 08-06	USDA	692694	PI	657019	sieversii	-49.073986	-6.177407	3.2460454	2.9714031	4.3790755	-1.5787841	3.690745	4.914401	4.99742	-12.306494
215	KAZ 95 08-06	USDA	498672	PI	613976	sieversii	-39.55341	3.0659382	8.051042	5.985941	5.32953	-5.9604535	8.791815	8.80679	12.989075	-18.413292
121	Kaz 95 09-02F	USDA	692716	GMAL	3626	sieversii	-65.60378	-16.120535	-6.8825254	-3.7031837	4.208959	-2.5819385	-0.7711302	-0.14096864	2.5348713	-1.5669148
1257	Kaz 95 09-05F	USDA	692745	PI	657024	sieversii	-63.835354	-15.126925	-4.41855	0.32370833	5.543875	-3.0078118	-0.5459711	1.236289	0.7468771	0.4615391
1256	Kaz 95 09-05F	USDA	692735	PI	657023	sieversii	-61.21731	-9.528237	-0.8268112	2.7843442	4.6355324	-1.8881025	-0.7670981	-1.653964	-0.9930303	-3.4683795
110	Kaz 95 10-01L	USDA	692822	GMAL	3643	sieversii	-72.80336	-20.417282	-8.098705	-0.3237174	3.2287188	-2.7827957	0.4956171	-3.3152406	-4.3009324	3.3845034
1260	Kaz 95 10-03F	USDA	652450	PI	633799	sieversii	-64.009926	-10.817403	0.8263211	-2.4865398	3.8083	-3.2021756	1.6754818	4.4138365	5.6560397	-9.365862
1259	Kaz 95 10-03F	USDA	692771	PI	657025	sieversii	-62.916424	-12.063529	2.963142	3.4177732	6.4394174	-4.824536	3.9652593	-1.7580006	6.3371224	0.6303635
112	Kaz 95 10-05F	USDA	692791	GMAL	3637	sieversii	-68.09762	-17.844908	-7.544339	-5.224628	5.9571757	-3.4156	-3.1334505	0.7628211	-2.6312525	-5.73286
108	Kaz 95 18-02P-20	USDA	693217	PI	657072	sieversii	-74.99195	-21.984179	-10.968541	-7.621876	-0.7292284	-1.1722069	-2.296087	0.35290548	-6.5502024	3.3175428
103	Kaz 95 18-02P-30	USDA	693244	PI	657075	sieversii	-72.380684	-20.72453	-12.06836	-6.544083	0.7392594	1.5144212	-0.5276941	-0.99870944	-5.7559185	4.3082857
1262	Kaz 95 18-02P-31	USDA	693256	PI	657078	sieversii	-79.07906	-23.741228	-13.178039	-8.055321	2.5194907	0.05907459	-1.5601262	-1.3259693	-6.399002	3.16383
1261	Kaz 95 18-02P-31	USDA	693258	PI	657077	sieversii	-79.016106	-21.763283	-12.556773	-6.4885254	1.6243939	-1.2076136	-3.538923	-1.8895836	-4.93502	2.2966945
1263	Kaz 95 18-02P-33	USDA	693269	PI	657080	sieversii	-78.96726	-22.708143	-11.485718	-6.3722982	3.8209798	0.51594454	-1.5370467	-2.5012784	-6.319609	2.6987507
1264	Kaz 95 18-02P-33	USDA	693268	PI	657079	sieversii	-79.26917	-22.054113	-10.965861	-6.8074093	3.2920985	-1.2592883	-1.8835074	-2.6290684	-6.1787105	2.9367478
1265	Kaz 95 18-02P-33	USDA	652452	PI	633801	sieversii	-75.57033	-22.063221	-11.894699	-6.2328577	3.453556	-0.28599286	-2.3951895	-3.3828714	-3.8290493	3.6330009
1267	Kaz 95 18-02P-6	USDA	693209	PI	657067	sieversii	-77.56585	-23.862299	-11.275249	-6.944036	3.299876	0.008134254	-3.4021943	-2.4857426	-6.795296	5.407411
1266	Kaz 95 18-02P-6	USDA	693206	PI	657068	sieversii	-78.88693	-24.629593	-13.482025	-9.295106	1.8463666	-0.6709741	-1.7430894	-1.4936053	-7.085645	4.1143584
1269	Kaz 95 18-03	USDA	692831	PI	657029	sieversii	-75.94522	-23.637346	-11.725006	-6.2461514	1.9789053	0.90817183	-1.3603039	-1.8398745	-6.5681696	3.5738041
1268	Kaz 95 18-03	USDA	692836	PI	657030	sieversii	-76.98522	-23.116564	-11.544321	-7.657371	2.6425507	0.3015581	-3.102405	-2.3106968	-5.7209044	4.136974
1270	Kaz 95 18-04	USDA	692842	PI	657032	sieversii	-72.51242	-22.969172	-12.691317	-9.286199	3.2324336	0.09842428	-1.1171154	-1.1673809	-7.022838	3.911087
1271	Kaz 95 18-04	USDA	692845	PI	657033	sieversii	-77.96946	-23.425665	-12.534997	-8.561257	1.6289213	-1.4466841	-2.4355261	-1.5060407	-6.3234744	4.2688265
1273	Kaz 95 18-05	USDA	692852	PI	657035	sieversii	-75.241035	-18.709024	-11.506596	-6.6065655	2.8684764	-1.5436319	-2.732806	-2.3975415	-5.736904	4.427443
1272	Kaz 95 18-05	USDA	692853	PI	657036	sieversii	-73.343864	-18.78172	-9.55215	-6.9377446	-0.04194157	0.7661088	-1.6660675	-3.3635907	-8.920726	0.27402556
107	Kaz 95 18-08	USDA	692886	GMAL	3687	sieversii	-62.035187	-17.710485	-11.493231	-5.3338966	2.9233894	0.9189068	-2.7491438	0.8324542	-2.1399906	0.9635954
168	Kaz 95 18-09	USDA	692903	PI	657044	sieversii	-76.64264	-23.636673	-11.839857	-7.829434	1.3753155	1.3225224	-3.4486644	-2.1722775	-5.669281	6.37243
1274	Kaz 95 18-10	USDA	692922	PI	657048	sieversii	-80.73311	-24.277496	-12.140553	-8.771688	2.8814254	0.492589	-2.2821066	-2.8690782	-6.219595	2.3429332
1275	Kaz 95 18-10	USDA	652451	PI	633800	sieversii	-80.14208	-22.270914	-11.918425	-7.006305	2.00581	-0.6028875	-1.859958	-2.608991	-6.3223405	3.394749
113	Kaz 95 18-11	USDA	692937	GMAL	3690	sieversii	-73.03743	-21.861225	-13.487259	-7.9118676	1.0370114	0.1408202	-2.3115304	-0.54068935	-5.161154	2.873064
1277	Kaz 95 18-14	USDA	692947	PI	657054	sieversii	-71.17837	-20.90993	-11.618419	-7.3378873	0.08779984	0.69449073	-4.8689456	-0.30671635	-4.87745	4.1585774
1276	Kaz 95 18-14	USDA	692951	PI	657055	sieversii	-71.23168	-21.43668	-11.608059	-9.658822	1.4751049	-0.07151784	-2.807895	-1.0451117	-6.9083576	3.3727639
1279	KAZ 96 01-01P-20	USDA	653308	PI	633922	sieversii	-53.403973	-12.403263	-4.4175353	2.688216	1.5033921	-1.6767143	-1.7802492	-3.6063683	3.1822464	-5.332771
1278	KAZ 96 01-01P-20	USDA	693679	PI	657105	sieversii	-72.866486	-17.41818	-7.040465	-4.9484615	1.1760628	-1.287685	-2.0077827	-5.0701566	-3.3336105	1.3252505
132	KAZ 96 01-03	USDA	693279	PI	657085	sieversii	-67.8262	-14.396019	-8.701252	0.7209073	3.9914196	-1.9604245	-3.266535	-3.5493288	1.8862891	3.3652008
1281	KAZ 96 02-01P-11	USDA	652454	PI	633803	sieversii	-75.67293	-18.192533	-7.9024916	-2.9258668	1.9129834	-0.9473041	-2.0060225	-2.8370833	-3.6183207	3.7264059
1280	KAZ 96 02-01P-11	USDA	693695	PI	657107	sieversii	-65.360054	-14.070762	-4.7596207	2.1547112	1.5272579	-3.3868513	1.6834352	-1.8603109	-1.7731034	5.1524334
123	KAZ 96 02-01P-6	USDA	693683	PI	657106	sieversii	-85.322464	-26.867247	-13.65128	-9.288994	2.6159825	-0.6664419	-3.073722	-4.1635704	-7.5754967	4.4497557
119	KAZ 96 03-01P-7	USDA	693945	PI	657108	sieversii	-85.75115	-26.517778	-13.531406	-8.000058	3.7539012	-0.14304578	-2.468932	-4.05201	-7.064301	4.417882
101	KAZ 96 03-11	USDA	693310	PI	657086	sieversii	-54.56099	-6.6256514	1.7148155	2.7815597	5.692913	-1.0708277	3.3379617	-5.432157	6.834835	6.7487006
127	KAZ 96 03-15	USDA	693332	PI	657087	sieversii	-70.326775	-16.02153	-3.7062352	-2.9011877	4.2317476	-3.7025921	-0.60520023	-0.032482762	0.72738284	-3.8051548
1283	KAZ 96 05-05	USDA	693359	PI	657088	sieversii	-77.1285	-17.687492	-7.210584	-2.5486176	3.5420656	-2.3952966	0.9943745	-3.1733818	-0.13081986	4.109745
1282	KAZ 96 05-05	USDA	653305	PI	633919	sieversii	-57.320255	-11.994094	-2.3118792	-0.36573124	0.636619	-2.2504923	0.66569614	0.72946703	0.7497327	-6.18262
105	KAZ 96 06-01P-23	USDA	694003	PI	657109	sieversii	-67.25304	-12.2913065	-3.7355804	0.5019026	1.0655105	-2.9718688	1.4167738	0.71268755	-2.1519735	3.8504565
124	KAZ 96 06-01P-26	USDA	694013	PI	657110	sieversii	-84.76407	-26.26049	-13.891565	-9.716488	3.503395	-0.427516	-2.5222933	-3.4372137	-7.9242816	4.3179116
219	KAZ 96 06-01P-28	USDA	653309	PI	633923	sieversii	-85.6379	-25.635876	-13.705881	-8.868854	2.9701815	-0.7392786	-1.4950254	-2.5940845	-7.609668	4.287019
147	KAZ 96 06-03	USDA	694618	GMAL	4030	sieversii	-65.964836	-16.818298	-10.789038	-3.3185542	5.6674337	-1.6587064	0.105073206	-1.4756572	-0.23508753	1.1350806
106	KAZ 96 07-01P-24	USDA	694029	PI	657111	sieversii	-87.78203	-27.10464	-14.01669	-8.4659605	4.058387	-0.9638827	-2.838596	-3.7125201	-7.0268865	4.666612
1285	KAZ 96 07-03	USDA	531534	PI	613991	sieversii	-48.58629	-2.3477056	2.9445379	10.579998	3.1757605	-1.9976006	-0.44846985	-3.8479695	10.285991	-2.6079936
1284	KAZ 96 07-03	USDA	693368	PI	657089	sieversii	-66.32658	-12.634524	-8.225704	0.68638754	4.018588	-0.14702205	-2.9231758	-3.0566714	1.8304286	2.3391204
201	KAZ 96 07-04	USDA	531535	PI	613992	sieversii	-85.14824	-25.811222	-14.260402	-9.0825405	3.8252075	-0.8440904	-1.8422899	-2.1901562	-7.9396544	5.531039
1289	KAZ 96 07-07	USDA	531538	PI	613958	sieversii	-16.353724	13.836212	12.312342	20.063011	2.128532	-8.1718025	3.963937	4.0903826	16.950079	5.9675355
1288	KAZ 96 07-07	USDA	693412	PI	657090	sieversii	-50.520664	-7.345707	2.6525724	6.2963986	2.3801298	-5.0216837	2.7833781	-0.23154433	4.1024446	2.3630805
125	KAZ 96 07-08	USDA	693446	PI	657091	sieversii	-53.50234	-5.229748	-1.4371842	3.7454576	3.217262	-4.353645	2.2695577	-2.3835838	5.8635793	-2.6267276
170	KAZ 96 07-10	USDA	693493	PI	657093	sieversii	-48.47083	-5.556234	1.0141654	8.079459	1.7971262	-4.3566046	-1.481139	-5.3034544	3.5182278	-6.5828714
122	KAZ 96 08-01P-11	USDA	694054	PI	657113	sieversii	-57.60548	-15.42356	-9.880083	-1.7271484	1.8748863	3.2234588	-3.9899306	-0.3724505	0.006858213	2.027746
104	KAZ 96 08-01P-29	USDA	694084	PI	657114	sieversii	-74.52538	-21.758492	-12.151136	-6.4855785	0.098623514	0.06328971	-2.948612	-1.2639735	-5.6865363	5.4389753
1290	KAZ 96 08-01P-37	USDA	694092	PI	657116	sieversii	-36.465084	-3.6055229	2.0180833	9.3674345	2.7892	-0.7545777	3.45911	1.9753152	7.4143376	1.6666431
1291	KAZ 96 08-01P-37	USDA	694089	PI	657115	sieversii	-48.200253	-14.778324	-3.486558	-0.9224119	0.7745428	4.922411	2.228279	-2.1842635	-9.13736	-3.046216
185	KAZ 96 08-15	USDA	693563	PI	657096	sieversii	-44.88523	-13.377702	-4.7299933	-1.0720528	-0.23534533	-0.08059782	1.0592064	0.7431064	-4.225071	-4.3845863
217	KAZ 96 08-16	USDA	531544	PI	613998	sieversii	-39.5598	-1.3310548	6.7870955	3.3552887	4.5556917	-3.8194184	1.9583762	6.300136	8.40689	-7.849027
1293	KAZ 96 08-17	USDA	693566	PI	657097	sieversii	-28.92326	-7.278426	9.922593	-0.5184213	0.4887035	-0.44478625	3.451644	3.1738482	12.442939	-9.686795
1292	KAZ 96 08-17	USDA	652453	PI	633802	sieversii	-79.17785	-23.69179	-12.487617	-6.80167	1.3317529	0.091395944	-3.3493702	-2.902166	-6.1779656	3.811828
1295	KAZ 96 09-01P-2	USDA	694095	PI	657117	sieversii	-26.420565	-15.1421995	0.22799073	-6.0686197	-2.4871604	6.31603	-3.889599	-0.9906752	-9.144764	-12.0015955
1294	KAZ 96 09-01P-2	USDA	694097	PI	657119	sieversii	9.182047	-7.166378	13.757163	-12.363149	-5.394619	6.2606573	-7.304486	7.0784774	-12.299644	-30.554655
130	KAZ 96 09-01P-4	USDA	694101	PI	657120	sieversii	-70.96156	-19.306364	-8.512098	-5.0366178	1.7034684	-1.285436	0.26907477	0.72238564	-5.0138974	1.3028764
1297	KAZ 96 09-02	USDA	693589	PI	650945	sieversii	-41.9535	-13.815604	-7.929262	0.3519529	-0.36135882	1.7089752	1.0335776	2.4350426	1.9577628	-1.6190461
1298	KAZ 96 09-02	USDA	531546	PI	614000	sieversii	-17.439627	-5.4402394	-1.482554	3.216625	-3.1705654	10.407614	2.310969	2.8173616	5.3626432	1.1780952
1296	KAZ 96 09-02	USDA	693584	PI	657100	sieversii	-3.2082298	-7.8221955	7.05008	-1.6002988	-3.0779204	7.9510965	3.659524	0.2467466	-4.8147144	-2.5080972
1300	KAZ 96 09-05	USDA	653306	PI	633920	sieversii	1.7641536	4.806094	22.553478	3.1574986	-3.824529	5.698381	1.0734473	5.935173	2.4041152	-10.178404
1299	KAZ 96 09-05	USDA	693636	PI	657102	sieversii	-33.127705	-11.754706	5.281166	-7.085437	-2.9256804	6.2432227	-2.3803225	4.150003	-11.991073	-8.27405
199	Barenhecke 3 x Klipphausen	USDA	652476	PI	633825	NA	24.778357	23.509512	28.58612	27.656021	-0.45232886	13.297936	1.7362493	-15.971033	-7.5792313	26.956984
202	Hartmann-Muhle 1 x Oberwartha 2	USDA	652478	PI	633827	NA	24.490587	24.329868	26.302116	29.492325	0.05746851	12.740082	2.1101308	-15.054587	-4.8555436	26.814415
165	Oelsen 2 x Hartmann-Muhle 1	USDA	652477	PI	633826	NA	25.554317	24.38172	25.787859	28.335129	-0.06781847	13.5670595	1.8931011	-15.012238	-6.2946267	27.482386
